# Supplementary material for: An atomistic mechanism for elasto-plastic bending in molecular crystals
Source: Chem Sci. 2023 Feb 13;14(13):3441–50. doi: 10.1039/d2sc06470g (PMC10056064; doi:10.1039/d2sc06470g)
Supplement: SC-014-D2SC06470G-s007 [file SC-014-D2SC06470G-s007.cif]

# Electronic Supplementary Material (ESI) for Chemical Science.
# This journal is © The Royal Society of Chemistry 2023

####################################################################### 
# 
# This file contains crystal structure data downloaded from the 
# Cambridge Structural Database (CSD) hosted by the Cambridge 
# Crystallographic Data Centre (CCDC).
# 
# Full information about CCDC data access policies and citation 
# guidelines are available at http://www.ccdc.cam.ac.uk/access/V1 
# 
# Audit and citation data items may have been added by the CCDC. 
# Please retain this information to preserve the provenance of 
# this file and to allow appropriate attribution of the data. 
# 
#######################################################################

data_BB8
_database_code_depnum_ccdc_archive 'CCDC 2131405'
loop_
_audit_author_name
_audit_author_address
'Biswajit Bhattacharya'
;BAM Federal Institute for Materials Research and Testing
Germany
;
_audit_update_record             
;
2021-12-28 deposited with the CCDC.	2023-02-13 downloaded from the CCDC.
;
_audit_creation_date             2020-07-08
_audit_creation_method           
;
Olex2 1.3
(compiled Nov 21 2019 18:26:39 for OlexSys, GUI svn.r6003)
;
_shelx_SHELXL_version_number     2018/3
_chemical_name_common            ?
_chemical_name_systematic        ?
_chemical_formula_moiety         'C13 H10 Cl2 N2 O'
_chemical_formula_sum            'C13 H10 Cl2 N2 O'
_chemical_formula_weight         281.13
_chemical_melting_point          ?
loop_
_atom_type_symbol
_atom_type_description
_atom_type_scat_dispersion_real
_atom_type_scat_dispersion_imag
_atom_type_scat_source
C C 0.0033 0.0016 'International Tables Vol C Tables 4.2.6.8 and 6.1.1.4'
H H 0.0000 0.0000 'International Tables Vol C Tables 4.2.6.8 and 6.1.1.4'
Cl Cl 0.1484 0.1585 'International Tables Vol C Tables 4.2.6.8 and 6.1.1.4'
N N 0.0061 0.0033 'International Tables Vol C Tables 4.2.6.8 and 6.1.1.4'
O O 0.0106 0.0060 'International Tables Vol C Tables 4.2.6.8 and 6.1.1.4'

_shelx_space_group_comment       
;
The symmetry employed for this shelxl refinement is uniquely defined
by the following loop, which should always be used as a source of
symmetry information in preference to the above space-group names.
They are only intended as comments.
;
_space_group_crystal_system      monoclinic
_space_group_IT_number           13
_space_group_name_H-M_alt        'P 1 2/c 1'
_space_group_name_Hall           '-P 2yc'
loop_
_space_group_symop_operation_xyz
'x, y, z'
'-x, y, -z+1/2'
'-x, -y, -z'
'x, -y, z-1/2'

_cell_length_a                   14.5261(17)
_cell_length_b                   4.3104(5)
_cell_length_c                   20.361(2)
_cell_angle_alpha                90
_cell_angle_beta                 102.088(5)
_cell_angle_gamma                90
_cell_volume                     1246.6(3)
_cell_formula_units_Z            4
_cell_measurement_reflns_used    980
_cell_measurement_temperature    300.91
_cell_measurement_theta_max      26.76
_cell_measurement_theta_min      1.43
_shelx_estimated_absorpt_T_max   ?
_shelx_estimated_absorpt_T_min   ?
_exptl_absorpt_coefficient_mu    0.508
_exptl_absorpt_correction_T_max  0.968
_exptl_absorpt_correction_T_min  0.869
_exptl_absorpt_correction_type   multi-scan
_exptl_absorpt_process_details   
;
'XPREP' - A PROGRAM DATA PREPARATION & RECIPROCAL 
SPACE EXPLORATION,
Bruker Analytical X-ray Systems, 1997
;
_exptl_crystal_colour            Orange
_exptl_crystal_density_diffrn    1.498
_exptl_crystal_density_meas      ?
_exptl_crystal_density_method    ?
_exptl_crystal_description       Neddle
_exptl_crystal_F_000             576
_exptl_crystal_size_max          0.5
_exptl_crystal_size_mid          0.2
_exptl_crystal_size_min          0.1
_exptl_transmission_factor_max   ?
_exptl_transmission_factor_min   ?
_diffrn_reflns_av_R_equivalents  0.0369
_diffrn_reflns_av_unetI/netI     0.0270
_diffrn_reflns_Laue_measured_fraction_full 1.000
_diffrn_reflns_Laue_measured_fraction_max 0.997
_diffrn_reflns_limit_h_max       18
_diffrn_reflns_limit_h_min       -18
_diffrn_reflns_limit_k_max       5
_diffrn_reflns_limit_k_min       -5
_diffrn_reflns_limit_l_max       25
_diffrn_reflns_limit_l_min       -25
_diffrn_reflns_number            13090
_diffrn_reflns_point_group_measured_fraction_full 1.000
_diffrn_reflns_point_group_measured_fraction_max 0.997
_diffrn_reflns_theta_full        25.242
_diffrn_reflns_theta_max         26.755
_diffrn_reflns_theta_min         1.434
_diffrn_ambient_temperature      300.91
_diffrn_detector_area_resol_mean ?
_diffrn_measured_fraction_theta_full 1.000
_diffrn_measured_fraction_theta_max 0.997
_diffrn_measurement_device_type  'Bruker D8 Venture'
_diffrn_measurement_method       '\w scans'
_diffrn_radiation_type           MoK\a
_diffrn_radiation_wavelength     0.71073
_diffrn_source                   'fine-focus sealed tube'
_reflns_Friedel_coverage         0.000
_reflns_Friedel_fraction_full    .
_reflns_Friedel_fraction_max     .
_reflns_number_gt                1986
_reflns_number_total             2668
_reflns_special_details          
;
 Reflections were merged by SHELXL according to the crystal
 class for the calculation of statistics and refinement.
 
 _reflns_Friedel_fraction is defined as the number of unique
 Friedel pairs measured divided by the number that would be
 possible theoretically, ignoring centric projections and
 systematic absences.
;
_reflns_threshold_expression     'I > 2\s(I)'
_computing_cell_refinement       ?
_computing_data_collection       ?
_computing_data_reduction        ?
_computing_molecular_graphics    'Olex2 1.3 (Dolomanov et al., 2009)'
_computing_publication_material  'Olex2 1.3 (Dolomanov et al., 2009)'
_computing_structure_refinement  'SHELXL 2018/3 (Sheldrick, 2015)'
_computing_structure_solution    'SHELXT 2018/2 (Sheldrick, 2018)'
_refine_diff_density_max         0.214
_refine_diff_density_min         -0.348
_refine_diff_density_rms         0.059
_refine_ls_extinction_coef       .
_refine_ls_extinction_method     none
_refine_ls_goodness_of_fit_ref   1.020
_refine_ls_hydrogen_treatment    constr
_refine_ls_matrix_type           full
_refine_ls_number_parameters     165
_refine_ls_number_reflns         2668
_refine_ls_number_restraints     0
_refine_ls_R_factor_all          0.0605
_refine_ls_R_factor_gt           0.0392
_refine_ls_restrained_S_all      1.020
_refine_ls_shift/su_max          0.001
_refine_ls_shift/su_mean         0.000
_refine_ls_structure_factor_coef Fsqd
_refine_ls_weighting_details     
'w=1/[\s^2^(Fo^2^)+(0.1000P)^2^] where P=(Fo^2^+2Fc^2^)/3'
_refine_ls_weighting_scheme      calc
_refine_ls_wR_factor_gt          0.1197
_refine_ls_wR_factor_ref         0.1443
_refine_special_details          ?
_olex2_refinement_description    
;
1. Fixed Uiso
 At 1.2 times of:
  All C(H) groups
 At 1.5 times of:
  All C(H,H,H) groups, All O(H) groups
2.a Aromatic/amide H refined with riding coordinates:
 C3(H3), C5(H5), C7(H7), C9(H9), C10(H10), C11(H11)
2.b Idealised Me refined as rotating group:
 C13(H13A,H13B,H13C)
2.c Idealised tetrahedral OH refined as rotating group:
 O1(H1)
;
_atom_sites_solution_hydrogens   geom
_atom_sites_solution_primary     dual
_atom_sites_solution_secondary   ?
loop_
_atom_site_label
_atom_site_type_symbol
_atom_site_fract_x
_atom_site_fract_y
_atom_site_fract_z
_atom_site_U_iso_or_equiv
_atom_site_adp_type
_atom_site_occupancy
_atom_site_site_symmetry_order
_atom_site_calc_flag
_atom_site_refinement_flags_posn
_atom_site_refinement_flags_adp
_atom_site_refinement_flags_occupancy
_atom_site_disorder_assembly
_atom_site_disorder_group
Cl1 Cl 0.09181(4) 0.90157(17) 0.31696(3) 0.0591(2) Uani 1 1 d . . . . .
Cl2 Cl 0.46853(4) 0.95655(17) 0.39324(3) 0.0632(2) Uani 1 1 d . . . . .
O1 O 0.10446(10) 0.5120(4) 0.43536(8) 0.0489(4) Uani 1 1 d . . . . .
H1 H 0.111597 0.401719 0.468859 0.073 Uiso 1 1 calc R U . . .
N1 N 0.19470(11) 0.1956(4) 0.53596(8) 0.0390(4) Uani 1 1 d . . . . .
N2 N 0.27986(11) -0.1068(4) 0.62542(8) 0.0388(4) Uani 1 1 d . . . . .
C1 C 0.18795(13) 0.6073(5) 0.42640(10) 0.0357(4) Uani 1 1 d . . . . .
C2 C 0.19423(13) 0.7996(5) 0.37213(9) 0.0384(5) Uani 1 1 d . . . . .
C3 C 0.27893(14) 0.9059(5) 0.36174(10) 0.0420(5) Uani 1 1 d . . . . .
H3 H 0.281411 1.033924 0.325390 0.050 Uiso 1 1 calc R U . . .
C4 C 0.36111(14) 0.8196(5) 0.40632(11) 0.0422(5) Uani 1 1 d . . . . .
C5 C 0.35856(14) 0.6311(5) 0.45991(10) 0.0404(5) Uani 1 1 d . . . . .
H5 H 0.414232 0.577266 0.489392 0.048 Uiso 1 1 calc R U . . .
C6 C 0.27249(13) 0.5190(4) 0.47057(10) 0.0349(4) Uani 1 1 d . . . . .
C7 C 0.27170(14) 0.3111(5) 0.52544(10) 0.0380(4) Uani 1 1 d . . . . .
H7 H 0.328293 0.258849 0.554025 0.046 Uiso 1 1 calc R U . . .
C8 C 0.19641(14) -0.0141(5) 0.58968(10) 0.0367(4) Uani 1 1 d . . . . .
C9 C 0.11140(15) -0.1145(5) 0.60190(11) 0.0454(5) Uani 1 1 d . . . . .
H9 H 0.054822 -0.046217 0.575579 0.055 Uiso 1 1 calc R U . . .
C10 C 0.11250(15) -0.3176(6) 0.65385(12) 0.0501(6) Uani 1 1 d . . . . .
H10 H 0.056546 -0.390797 0.663452 0.060 Uiso 1 1 calc R U . . .
C11 C 0.19817(17) -0.4115(5) 0.69162(11) 0.0485(5) Uani 1 1 d . . . . .
H11 H 0.200510 -0.547319 0.727417 0.058 Uiso 1 1 calc R U . . .
C12 C 0.28039(14) -0.3028(5) 0.67606(10) 0.0410(5) Uani 1 1 d . . . . .
C13 C 0.37482(17) -0.4062(6) 0.71433(13) 0.0595(6) Uani 1 1 d . . . . .
H13A H 0.405927 -0.523056 0.685208 0.089 Uiso 1 1 calc R U . . .
H13B H 0.366984 -0.533892 0.751397 0.089 Uiso 1 1 calc R U . . .
H13C H 0.412133 -0.227934 0.730924 0.089 Uiso 1 1 calc R U . . .

loop_
_atom_site_aniso_label
_atom_site_aniso_U_11
_atom_site_aniso_U_22
_atom_site_aniso_U_33
_atom_site_aniso_U_23
_atom_site_aniso_U_13
_atom_site_aniso_U_12
Cl1 0.0409(3) 0.0856(5) 0.0460(4) 0.0133(3) -0.0021(2) 0.0117(3)
Cl2 0.0391(3) 0.0798(5) 0.0728(5) 0.0132(3) 0.0161(3) -0.0064(3)
O1 0.0307(8) 0.0660(11) 0.0475(9) 0.0055(7) 0.0021(6) -0.0030(7)
N1 0.0372(9) 0.0388(9) 0.0400(9) -0.0026(7) 0.0058(7) 0.0003(7)
N2 0.0344(9) 0.0411(9) 0.0403(9) -0.0026(7) 0.0064(7) -0.0010(7)
C1 0.0284(10) 0.0411(11) 0.0368(10) -0.0075(8) 0.0047(8) 0.0001(8)
C2 0.0333(10) 0.0455(11) 0.0335(10) -0.0046(8) 0.0009(8) 0.0056(8)
C3 0.0426(12) 0.0476(12) 0.0362(11) 0.0003(9) 0.0095(9) 0.0028(9)
C4 0.0316(10) 0.0476(12) 0.0479(12) -0.0030(9) 0.0097(9) -0.0006(9)
C5 0.0279(10) 0.0474(12) 0.0434(11) -0.0023(9) 0.0017(8) 0.0026(8)
C6 0.0316(10) 0.0355(10) 0.0364(10) -0.0044(8) 0.0045(8) 0.0022(7)
C7 0.0326(10) 0.0388(11) 0.0400(11) -0.0041(8) 0.0021(8) 0.0042(8)
C8 0.0354(10) 0.0352(10) 0.0387(10) -0.0052(8) 0.0059(8) -0.0011(8)
C9 0.0339(11) 0.0466(12) 0.0542(13) -0.0035(10) 0.0056(9) -0.0014(9)
C10 0.0395(12) 0.0526(14) 0.0613(14) -0.0003(11) 0.0177(10) -0.0066(10)
C11 0.0533(14) 0.0500(13) 0.0446(12) 0.0032(10) 0.0160(10) -0.0012(10)
C12 0.0413(11) 0.0422(11) 0.0376(11) -0.0029(9) 0.0038(9) -0.0002(9)
C13 0.0484(14) 0.0724(17) 0.0537(14) 0.0145(12) 0.0013(11) 0.0042(12)

_geom_special_details            
;
 All esds (except the esd in the dihedral angle between two l.s. planes)
 are estimated using the full covariance matrix.  The cell esds are taken
 into account individually in the estimation of esds in distances, angles
 and torsion angles; correlations between esds in cell parameters are only
 used when they are defined by crystal symmetry.  An approximate (isotropic)
 treatment of cell esds is used for estimating esds involving l.s. planes.
;
loop_
_geom_bond_atom_site_label_1
_geom_bond_atom_site_label_2
_geom_bond_distance
_geom_bond_site_symmetry_2
_geom_bond_publ_flag
Cl1 C2 1.723(2) . ?
Cl2 C4 1.740(2) . ?
O1 H1 0.8200 . ?
O1 C1 1.329(2) . ?
N1 C7 1.283(2) . ?
N1 C8 1.415(3) . ?
N2 C8 1.338(3) . ?
N2 C12 1.332(3) . ?
C1 C2 1.399(3) . ?
C1 C6 1.414(3) . ?
C2 C3 1.370(3) . ?
C3 H3 0.9300 . ?
C3 C4 1.390(3) . ?
C4 C5 1.367(3) . ?
C5 H5 0.9300 . ?
C5 C6 1.399(3) . ?
C6 C7 1.434(3) . ?
C7 H7 0.9300 . ?
C8 C9 1.380(3) . ?
C9 H9 0.9300 . ?
C9 C10 1.370(3) . ?
C10 H10 0.9300 . ?
C10 C11 1.379(3) . ?
C11 H11 0.9300 . ?
C11 C12 1.380(3) . ?
C12 C13 1.496(3) . ?
C13 H13A 0.9600 . ?
C13 H13B 0.9600 . ?
C13 H13C 0.9600 . ?

loop_
_geom_angle_atom_site_label_1
_geom_angle_atom_site_label_2
_geom_angle_atom_site_label_3
_geom_angle
_geom_angle_site_symmetry_1
_geom_angle_site_symmetry_3
_geom_angle_publ_flag
C1 O1 H1 109.5 . . ?
C7 N1 C8 120.14(17) . . ?
C12 N2 C8 117.93(17) . . ?
O1 C1 C2 120.25(17) . . ?
O1 C1 C6 121.72(18) . . ?
C2 C1 C6 118.03(17) . . ?
C1 C2 Cl1 118.41(15) . . ?
C3 C2 Cl1 119.64(16) . . ?
C3 C2 C1 121.95(18) . . ?
C2 C3 H3 120.5 . . ?
C2 C3 C4 119.05(19) . . ?
C4 C3 H3 120.5 . . ?
C3 C4 Cl2 118.95(16) . . ?
C5 C4 Cl2 119.92(16) . . ?
C5 C4 C3 121.13(18) . . ?
C4 C5 H5 119.9 . . ?
C4 C5 C6 120.23(18) . . ?
C6 C5 H5 119.9 . . ?
C1 C6 C7 121.07(17) . . ?
C5 C6 C1 119.59(19) . . ?
C5 C6 C7 119.33(18) . . ?
N1 C7 C6 121.47(18) . . ?
N1 C7 H7 119.3 . . ?
C6 C7 H7 119.3 . . ?
N2 C8 N1 118.59(17) . . ?
N2 C8 C9 123.5(2) . . ?
C9 C8 N1 117.93(18) . . ?
C8 C9 H9 120.9 . . ?
C10 C9 C8 118.3(2) . . ?
C10 C9 H9 120.9 . . ?
C9 C10 H10 120.6 . . ?
C9 C10 C11 118.75(19) . . ?
C11 C10 H10 120.6 . . ?
C10 C11 H11 120.1 . . ?
C10 C11 C12 119.7(2) . . ?
C12 C11 H11 120.1 . . ?
N2 C12 C11 121.87(19) . . ?
N2 C12 C13 116.62(18) . . ?
C11 C12 C13 121.5(2) . . ?
C12 C13 H13A 109.5 . . ?
C12 C13 H13B 109.5 . . ?
C12 C13 H13C 109.5 . . ?
H13A C13 H13B 109.5 . . ?
H13A C13 H13C 109.5 . . ?
H13B C13 H13C 109.5 . . ?

loop_
_geom_torsion_atom_site_label_1
_geom_torsion_atom_site_label_2
_geom_torsion_atom_site_label_3
_geom_torsion_atom_site_label_4
_geom_torsion
_geom_torsion_site_symmetry_1
_geom_torsion_site_symmetry_2
_geom_torsion_site_symmetry_3
_geom_torsion_site_symmetry_4
_geom_torsion_publ_flag
Cl1 C2 C3 C4 -179.44(16) . . . . ?
Cl2 C4 C5 C6 -179.71(16) . . . . ?
O1 C1 C2 Cl1 -1.3(3) . . . . ?
O1 C1 C2 C3 179.11(18) . . . . ?
O1 C1 C6 C5 -178.53(17) . . . . ?
O1 C1 C6 C7 2.8(3) . . . . ?
N1 C8 C9 C10 180.00(19) . . . . ?
N2 C8 C9 C10 0.7(3) . . . . ?
C1 C2 C3 C4 0.2(3) . . . . ?
C1 C6 C7 N1 0.7(3) . . . . ?
C2 C1 C6 C5 1.6(3) . . . . ?
C2 C1 C6 C7 -177.13(17) . . . . ?
C2 C3 C4 Cl2 -179.68(15) . . . . ?
C2 C3 C4 C5 0.1(3) . . . . ?
C3 C4 C5 C6 0.5(3) . . . . ?
C4 C5 C6 C1 -1.4(3) . . . . ?
C4 C5 C6 C7 177.37(18) . . . . ?
C5 C6 C7 N1 -177.98(18) . . . . ?
C6 C1 C2 Cl1 178.61(14) . . . . ?
C6 C1 C2 C3 -1.0(3) . . . . ?
C7 N1 C8 N2 -5.2(3) . . . . ?
C7 N1 C8 C9 175.43(19) . . . . ?
C8 N1 C7 C6 178.66(17) . . . . ?
C8 N2 C12 C11 0.5(3) . . . . ?
C8 N2 C12 C13 179.01(19) . . . . ?
C8 C9 C10 C11 0.2(3) . . . . ?
C9 C10 C11 C12 -0.7(3) . . . . ?
C10 C11 C12 N2 0.4(3) . . . . ?
C10 C11 C12 C13 -178.1(2) . . . . ?
C12 N2 C8 N1 179.64(17) . . . . ?
C12 N2 C8 C9 -1.0(3) . . . . ?

_shelx_res_file                  
;
TITL fe533_300k_a.res in P2/c
    fe533_300k.res
    created by SHELXL-2018/3 at 12:45:28 on 08-Jul-2020
REM Old TITL FE533_300K in P2/c
REM SHELXT solution in P2/c: R1 0.180, Rweak 0.005, Alpha 0.015
REM <I/s> 0.423 for 355 systematic absences, Orientation as input
REM Formula found by SHELXT: C13 N3 Cl2
CELL 0.71073 14.5261 4.3104 20.3606 90 102.088 90
ZERR 4 0.0017 0.0005 0.0023 0 0.005 0
LATT 1
SYMM -X,+Y,0.5-Z
SFAC C H Cl N O
UNIT 52 40 8 8 4

L.S. 4 0 0
PLAN  5
TEMP 27.76
CONF
BOND
list 4
MORE -1
BOND $H
fmap 2 53
acta
REM <olex2.extras>
REM <HklSrc "%.\\FE533_300K.hkl">
REM </olex2.extras>

WGHT    0.100000
FVAR       0.63377
CL1   3    0.091813    0.901570    0.316956    11.00000    0.04093    0.08560 =
         0.04601    0.01332   -0.00206    0.01172
CL2   3    0.468527    0.956553    0.393238    11.00000    0.03906    0.07978 =
         0.07278    0.01315    0.01610   -0.00641
O1    5    0.104460    0.512012    0.435358    11.00000    0.03067    0.06599 =
         0.04747    0.00551    0.00208   -0.00296
AFIX 147
H1    2    0.111597    0.401719    0.468859    11.00000   -1.50000
AFIX   0
N1    4    0.194701    0.195629    0.535956    11.00000    0.03724    0.03882 =
         0.04004   -0.00256    0.00577    0.00034
N2    4    0.279863   -0.106772    0.625420    11.00000    0.03441    0.04112 =
         0.04035   -0.00260    0.00637   -0.00097
C1    1    0.187950    0.607250    0.426398    11.00000    0.02837    0.04111 =
         0.03679   -0.00749    0.00471    0.00005
C2    1    0.194233    0.799577    0.372134    11.00000    0.03330    0.04555 =
         0.03353   -0.00459    0.00088    0.00562
C3    1    0.278926    0.905881    0.361741    11.00000    0.04260    0.04757 =
         0.03625    0.00026    0.00955    0.00277
AFIX  43
H3    2    0.281411    1.033924    0.325390    11.00000   -1.20000
AFIX   0
C4    1    0.361106    0.819590    0.406319    11.00000    0.03159    0.04758 =
         0.04789   -0.00296    0.00969   -0.00063
C5    1    0.358557    0.631138    0.459914    11.00000    0.02786    0.04742 =
         0.04336   -0.00231    0.00166    0.00264
AFIX  43
H5    2    0.414232    0.577266    0.489392    11.00000   -1.20000
AFIX   0
C6    1    0.272486    0.519038    0.470572    11.00000    0.03163    0.03547 =
         0.03643   -0.00445    0.00447    0.00218
C7    1    0.271705    0.311119    0.525435    11.00000    0.03263    0.03884 =
         0.03999   -0.00410    0.00209    0.00418
AFIX  43
H7    2    0.328293    0.258849    0.554025    11.00000   -1.20000
AFIX   0
C8    1    0.196413   -0.014076    0.589679    11.00000    0.03542    0.03525 =
         0.03872   -0.00519    0.00595   -0.00113
C9    1    0.111400   -0.114530    0.601902    11.00000    0.03387    0.04658 =
         0.05424   -0.00350    0.00563   -0.00143
AFIX  43
H9    2    0.054822   -0.046217    0.575579    11.00000   -1.20000
AFIX   0
C10   1    0.112499   -0.317622    0.653849    11.00000    0.03953    0.05264 =
         0.06127   -0.00034    0.01770   -0.00659
AFIX  43
H10   2    0.056546   -0.390797    0.663452    11.00000   -1.20000
AFIX   0
C11   1    0.198171   -0.411454    0.691622    11.00000    0.05326    0.05005 =
         0.04460    0.00322    0.01602   -0.00122
AFIX  43
H11   2    0.200510   -0.547319    0.727417    11.00000   -1.20000
AFIX   0
C12   1    0.280393   -0.302828    0.676061    11.00000    0.04126    0.04223 =
         0.03764   -0.00289    0.00376   -0.00017
C13   1    0.374822   -0.406191    0.714327    11.00000    0.04838    0.07237 =
         0.05372    0.01447    0.00132    0.00418
AFIX 137
H13A  2    0.405927   -0.523056    0.685208    11.00000   -1.50000
H13B  2    0.366984   -0.533892    0.751397    11.00000   -1.50000
H13C  2    0.412133   -0.227934    0.730924    11.00000   -1.50000
AFIX   0
HKLF 4


REM  fe533_300k_a.res in P2/c
REM wR2 = 0.1443, GooF = S = 1.020, Restrained GooF = 1.020 for all data
REM R1 = 0.0392 for 1986 Fo > 4sig(Fo) and 0.0605 for all 2668 data
REM 165 parameters refined using 0 restraints

END

WGHT      0.0621      0.3822

REM Highest difference peak  0.214,  deepest hole -0.348,  1-sigma level  0.059
Q1    1   0.3784 -0.3776  0.7607  11.00000  0.05    0.21
Q2    1   0.4318 -0.3287  0.6844  11.00000  0.05    0.20
Q3    1   0.3041  0.5741  0.4620  11.00000  0.05    0.19
Q4    1   0.3801 -0.7010  0.7075  11.00000  0.05    0.19
Q5    1   0.3861 -0.2169  0.7645  11.00000  0.05    0.18
;
_shelx_res_checksum              9877
_shelx_hkl_file                  
;
  -1   0   0   -0.10    0.10
  -2   0   0 3620.64   83.79
   2   0   0 3804.32   81.99
  -3   0   0 2148.49   47.80
   3   0   0 2086.99   46.30
  -4   0   0  253.47    7.20
   4   0   0  257.07    7.30
  -5   0   0 2503.55   54.49
   5   0   0 2409.76   54.49
   6   0   0  746.93   19.00
  -6   0   0  776.42   19.10
   7   0   0  654.93   17.20
  -7   0   0  642.84   17.00
  -8   0   0   11.90    2.10
   8   0   0    9.20    2.30
   9   0   0    7.50    2.20
  -9   0   0    3.60    1.40
 -10   0   0 1146.89   29.70
  10   0   0 1192.18   30.10
 -11   0   0 3536.45   80.89
  11   0   0 3555.24   81.09
 -12   0   0  443.46   14.90
  12   0   0  446.46   15.20
  13   0   0  358.26   13.70
 -13   0   0  345.37   13.10
  14   0   0   69.99    7.10
 -14   0   0   66.49    6.10
 -15   0   0   53.69    5.90
  15   0   0   59.49    7.40
  16   0   0  156.18   11.10
 -17   0   0   -0.60    3.10
  17   0   0    0.00    4.80
   0  -1   0  984.60   22.20
   0   1   0  958.70   21.70
   0   1   0  990.40   22.10
   0   1   0  981.70   22.20
   1  -1   0   82.59    2.90
   1  -1   0   78.59    2.40
  -1  -1   0   82.79    3.00
  -1  -1   0   78.49    2.90
   1   1   0   79.69    2.80
  -1   1   0   86.59    3.00
   1   1   0   82.59    2.90
  -1   1   0   78.19    2.40
  -2  -1   0 1098.79   24.50
   2  -1   0 1051.89   23.80
   2  -1   0 1040.00   23.30
  -2  -1   0 1065.69   24.00
  -2  -1   0 1096.39   23.70
   2   1   0 1059.09   23.70
  -2   1   0 1044.40   23.20
  -2   1   0 1151.58   24.40
   2   1   0 1076.19   23.90
  -3  -1   0  870.31   19.30
  -3  -1   0  822.12   19.00
  -3   1   0  823.62   18.30
  -3   1   0  836.72   19.30
   3   1   0  851.61   19.30
  -4  -1   0  664.53   15.50
   4  -1   0  579.44   16.10
   4  -1   0  626.34   14.10
  -4  -1   0  619.94   14.70
  -4   1   0  674.63   15.60
   4   1   0  645.44   15.40
   5  -1   0 1104.39   25.70
   5  -1   0 1048.90   23.90
  -5  -1   0 1112.59   25.50
   5   1   0 1084.39   25.50
  -5   1   0 1086.39   25.50
   6  -1   0    5.00    0.80
   6  -1   0    3.40    1.50
  -6  -1   0    3.90    1.10
   6   1   0    5.00    1.40
  -6   1   0    2.90    1.00
   7  -1   0   36.50    3.30
   7  -1   0   35.20    1.90
  -7  -1   0   35.20    2.90
   7   1   0   38.00    3.10
  -7   1   0   34.50    2.70
   8  -1   0  136.39    4.50
   8  -1   0  139.19    6.30
  -8  -1   0  139.19    6.10
   8   1   0  143.29    6.20
  -8   1   0  138.69    5.90
   9  -1   0   42.90    2.40
  -9  -1   0   40.70    3.60
   9  -1   0   41.70    3.90
  -9   1   0   44.10    3.50
   9   1   0   39.70    3.90
 -10  -1   0   16.90    2.90
  10  -1   0   19.10    3.40
  10  -1   0   18.70    2.00
  10   1   0   22.60    3.50
 -10   1   0   17.10    2.80
  11  -1   0  119.79    7.00
 -11  -1   0  137.59    7.20
  11  -1   0  123.39    4.80
 -11   1   0  122.89    6.50
  11   1   0  128.79    7.20
 -12  -1   0    0.60    2.10
  12  -1   0    6.40    1.80
  12  -1   0    2.90    2.60
  12   1   0    2.20    2.40
 -12   1   0    5.70    2.10
  13  -1   0  127.59    5.50
  13  -1   0  145.39    8.40
 -13  -1   0  134.89    7.90
 -13   1   0  119.89    7.20
  13   1   0  136.79    8.30
 -14  -1   0   24.50    3.80
  14  -1   0   21.30    4.00
  14  -1   0   29.00    3.60
 -14   1   0   36.60    5.10
  14   1   0   32.00    4.60
 -15  -1   0   19.70    3.70
  15  -1   0   21.00    4.00
  15  -1   0   30.20    3.90
  15   1   0   26.20    4.80
 -15   1   0   27.70    4.70
  16  -1   0  122.19    6.50
  16  -1   0  131.09   10.40
 -16  -1   0  121.09    9.00
 -16   1   0  130.19    9.20
  16   1   0  121.29   10.10
 -17  -1   0   -0.80    3.50
  17  -1   0    0.20    3.20
  17  -1   0    4.00    5.00
 -17   1   0   -2.20    4.30
  17   1   0   -0.60    4.30
   0  -2   0  843.22   20.90
   0   2   0  848.22   20.90
   0   2   0  872.21   20.80
   0   2   0  832.72   19.90
  -1  -2   0   22.30    2.00
   1   2   0   20.30    2.10
   1   2   0   21.20    2.10
  -1   2   0   18.10    1.70
  -1   2   0   22.20    2.30
  -1   2   0   17.50    2.20
   1   2   0   21.90    2.20
   2  -2   0  357.76   10.30
  -2  -2   0  369.36   10.60
  -2  -2   0  367.06   10.30
  -2   2   0  357.76   10.80
  -2   2   0  352.76   10.40
   2   2   0  363.86   10.10
   2   2   0  367.66   10.30
  -2   2   0  356.46    8.90
   3  -2   0  287.47    7.60
  -3  -2   0  288.87    9.20
  -3  -2   0  307.97    8.90
   3  -2   0  301.97    7.70
  -3   2   0  302.37    9.10
  -3   2   0  296.17    7.30
   3   2   0  302.27    7.70
   3   2   0  288.37    8.50
  -3   2   0  302.97    7.90
   4  -2   0   22.60    1.50
  -4  -2   0   26.70    2.50
   4  -2   0   26.70    1.90
  -4  -2   0   26.90    2.60
  -4  -2   0   26.50    1.90
  -4   2   0   30.70    1.50
  -4   2   0   21.80    2.60
   4   2   0   26.90    2.10
   4   2   0   24.80    2.00
  -4   2   0   25.30    2.40
   5  -2   0  331.37    9.70
  -5  -2   0  350.36    9.80
  -5  -2   0  338.37   10.70
  -5  -2   0  358.36    9.60
  -5   2   0  346.57   10.50
   5   2   0  342.07    9.70
  -6  -2   0   51.19    3.30
  -6  -2   0   56.89    3.30
  -6  -2   0   52.59    3.80
   6  -2   0   53.79    3.60
   6   2   0   55.09    3.50
  -6   2   0   50.49    3.50
  -7  -2   0    3.90    2.10
  -7  -2   0    1.90    1.20
  -7  -2   0    6.80    1.60
   7  -2   0    0.20    1.20
  -7   2   0    3.10    1.20
   7   2   0    2.50    1.40
  -8  -2   0    2.50    1.50
  -8  -2   0    2.40    1.50
  -8   2   0    1.20    1.10
   8   2   0    2.30    1.60
  -9  -2   0   41.10    3.90
   9  -2   0   45.20    2.40
   9  -2   0   48.80    5.00
  -9   2   0   43.70    3.50
   9   2   0   39.90    4.10
 -10  -2   0   15.90    2.40
  10  -2   0   11.20    2.80
 -10  -2   0   12.30    2.60
  10  -2   0   15.50    1.90
 -10   2   0   12.70    2.20
  10   2   0   13.00    2.70
 -11  -2   0   61.89    4.30
  11  -2   0   56.69    3.10
  11  -2   0   55.49    5.80
 -11  -2   0   68.99    5.30
  11   2   0   67.49    5.80
 -11   2   0   61.99    4.80
  12  -2   0   14.10    3.30
 -12  -2   0   14.50    3.30
  12  -2   0   10.50    1.80
 -12   2   0   11.90    2.50
  12   2   0   10.20    3.40
  13  -2   0   23.70    4.00
  13  -2   0   19.70    2.80
 -13  -2   0   16.30    3.60
  13   2   0   19.80    4.40
 -13   2   0   25.70    4.50
 -14  -2   0   79.89    7.00
  14  -2   0   61.59    4.10
  14  -2   0   78.29    7.80
  14   2   0   79.69    7.90
 -14   2   0   78.49    6.70
  15  -2   0    5.00    3.90
 -15  -2   0    1.80    3.80
  15  -2   0    6.00    2.40
 -15   2   0    5.30    3.60
  15   2   0    8.30    4.10
  16  -2   0   65.69    9.20
 -16  -2   0   47.50    8.00
  16  -2   0   46.10    4.90
 -16   2   0   47.20    7.60
  16   2   0   57.29    9.00
   0  -3   0    1.80    1.70
   0   3   0    4.10    1.80
   0   3   0    1.70    1.30
   1   3   0  149.49    6.70
  -1   3   0  151.18    7.00
  -1   3   0  155.98    5.50
   1   3   0  147.59    6.10
   2  -3   0   18.80    3.40
  -2   3   0   28.50    3.90
   2   3   0   20.50    3.20
   2   3   0   29.20    3.40
  -2   3   0   21.60    2.20
   3   3   0   12.00    2.50
  -3   3   0    6.50    2.60
   3   3   0   11.90    2.30
  -3   3   0   11.50    1.80
  -4  -3   0   57.59    5.20
   4   3   0   60.19    4.10
  -4   3   0   60.59    5.20
  -5  -3   0   -0.80    1.90
  -5  -3   0   -0.80    2.00
   5   3   0   -0.20    1.80
  -5   3   0   -1.20    1.10
  -5   3   0    1.00    2.60
   5   3   0    0.40    1.00
   6  -3   0   32.50    2.80
  -6  -3   0   40.90    4.60
  -6  -3   0   39.50    4.00
  -6   3   0   34.10    5.10
  -6   3   0   36.10    3.40
   6   3   0   31.70    3.20
   7  -3   0    9.40    1.80
  -7  -3   0   13.10    2.20
  -7  -3   0   11.70    3.00
  -7  -3   0   14.60    2.70
   7   3   0    7.10    2.00
  -7   3   0    7.20    2.20
  -8  -3   0   -0.90    1.60
  -8  -3   0    2.50    2.70
   8  -3   0   -1.10    1.70
  -8  -3   0   -1.50    2.10
  -8   3   0   -0.30    2.30
   8   3   0    1.10    1.90
  -9  -3   0   -0.50    1.70
  -9  -3   0    1.30    2.50
  -9  -3   0   -0.10    2.30
   9  -3   0    2.10    1.90
   9   3   0   -1.70    2.10
 -10  -3   0   24.60    4.00
  10  -3   0   33.50    4.60
 -10  -3   0   29.00    4.60
 -10  -3   0   31.40    4.70
 -10   3   0   26.70    4.70
  10   3   0   29.60    4.70
 -11  -3   0    2.80    3.10
 -11  -3   0   -1.00    2.70
  11  -3   0    1.30    2.70
 -11  -3   0   -0.30    2.30
  11   3   0   -0.60    2.50
 -11   3   0    1.80    2.50
  12  -3   0   21.80    4.30
 -12  -3   0   27.30    5.10
 -12  -3   0   17.70    3.40
  12   3   0   23.10    4.20
 -12   3   0   13.80    3.00
 -13  -3   0    3.80    3.10
  13  -3   0    4.50    4.50
 -13  -3   0    7.50    4.30
  13   3   0   -0.70    3.30
 -13   3   0    9.70    3.10
 -14  -3   0    3.70    4.10
  14  -3   0    4.20    4.10
 -14  -3   0    4.30    3.70
 -14   3   0    3.00    3.80
  14   3   0   10.20    4.10
  15  -3   0    2.90    4.00
 -15  -3   0    8.70    4.80
 -15   3   0    1.80    4.50
  15   3   0   11.50    4.70
   0  -4   0   27.20    3.90
   0   4   0   29.00    3.80
   0   4   0   28.10    4.40
   1  -4   0    7.60    2.60
  -1  -4   0   11.00    2.90
   1   4   0    7.20    3.30
  -1   4   0    0.80    3.30
  -1   4   0   10.30    2.20
   1   4   0    8.80    2.70
  -2  -4   0    0.90    2.50
   2   4   0   -0.30    3.00
  -2   4   0    4.60    3.30
   2   4   0    2.60    2.50
  -2   4   0    3.90    1.70
  -3  -4   0   24.50    3.90
   3   4   0   21.20    3.70
  -3   4   0   24.80    4.90
  -3   4   0   19.30    2.90
   3   4   0   20.60    3.90
  -4  -4   0   51.89    5.30
   4   4   0   40.20    5.50
   4   4   0   39.70    5.50
  -4   4   0   44.30    6.50
  -5  -4   0    3.00    2.50
   5   4   0    6.90    3.50
  -5   4   0    6.80    3.80
   5   4   0    8.60    3.20
  -6  -4   0    2.70    2.40
   6   4   0    0.90    3.60
  -6   4   0   -0.80    4.00
  -7  -4   0    9.00    3.30
   7   4   0   -1.30    3.80
  -7   4   0    8.50    4.60
  -8  -4   0    5.50    3.00
   8   4   0   -1.80    4.10
   8   4   0    2.00    1.90
  -8   4   0    0.40    4.60
   9  -4   0    1.60    2.00
  -9  -4   0   -0.20    3.70
   9   4   0   -0.20    2.30
   9   4   0   -0.50    4.60
  -9   4   0   -2.10    5.10
 -10  -4   0   -4.90    2.90
  10  -4   0   -2.30    2.30
  10   4   0   -5.90    4.50
 -10   4   0    7.40    5.90
  10   4   0    0.40    2.50
  11  -4   0    6.00    2.80
 -11  -4   0    5.10    3.50
  11   4   0    4.20    3.00
 -11   4   0    3.30    6.50
  12  -4   0    1.80    3.20
 -12  -4   0    0.90    3.80
  12   4   0   -0.40    3.40
 -12   4   0   -2.90    4.30
   0  -5   0   -0.80    3.20
   0   5   0   11.70    5.30
   0   5   0   -6.20    3.20
  -1  -5   0    4.90    3.30
  -1   5   0   10.10    5.50
   1   5   0   13.60    5.20
  -1   5   0    7.20    3.20
   1   5   0   -2.00    3.50
  -2  -5   0   -2.30    2.30
   2   5   0   -0.60    4.80
   2   5   0    5.50    4.10
  -2   5   0   -0.40    2.80
  -2   5   0    2.30    5.60
  -3  -5   0   20.00    4.30
  -3   5   0   26.90    6.60
   3   5   0   43.80    7.50
   3   5   0   26.20    5.70
  -3   5   0   33.30    4.80
  -4  -5   0    2.40    2.80
   4   5   0    4.20    4.70
   4   5   0   12.30    5.00
  -4   5   0   -3.70    6.60
  -4   5   0    7.80    2.50
  -5  -5   0  196.38   11.40
   5   5   0  195.78   11.00
   5   5   0  230.38   12.20
  -5   5   0  218.78   14.00
  -6  -5   0   90.19    8.20
  -6   5   0   79.49   12.50
   6   5   0  110.99   10.40
  -7  -5   0   72.09    7.90
   7   5   0   70.09    9.80
  18   0  -1    4.40    5.70
 -18   0   1    9.10    4.70
 -17   0   1    1.30    2.90
  17   0  -1   -7.90    4.50
 -16   0   1   -1.70    3.40
  16   0  -1    3.50    4.20
 -15   0   1   -1.30    2.20
  15   0  -1   -1.10    3.30
 -14   0   1   -2.60    2.60
  14   0  -1    0.20    2.60
 -13   0   1   -0.10    1.80
  13   0  -1    2.40    2.40
 -12   0   1    0.30    2.00
  12   0  -1    5.00    2.00
 -11   0   1    3.30    1.40
  11   0  -1    1.20    1.90
  10   0  -1    1.40    1.40
 -10   0   1    0.60    1.20
   9   0  -1   -1.00    1.10
   8   0  -1   -0.40    1.20
  -8   0   1   -0.90    1.00
  -7   0   1   -1.20    0.70
   7   0  -1    0.30    0.70
   6   0  -1   -0.30    0.60
  -6   0   1    0.50    0.70
   5   0  -1    0.70    0.70
  -5   0   1   -0.80    0.50
   4   0  -1   -0.20    0.50
  -4   0   1    0.20    0.40
  -3   0   1    0.40    0.40
   3   0  -1    0.40    0.50
   2   0  -1    0.40    0.40
  -2   0   1    0.30    0.20
  -1   0   1    0.00    0.10
   0   0   1    0.00    0.10
  -1   0  -1    0.00    0.10
  -2   0  -1    0.20    0.30
   2   0   1    0.10    0.40
   3   0   1   -0.20    0.50
  -3   0  -1   -0.40    0.30
   4   0   1    0.50    0.60
  -4   0  -1    0.80    0.40
  -5   0  -1   -0.30    0.50
   5   0   1    0.10    0.80
  -6   0  -1    0.30    0.80
   6   0   1   -0.90    0.80
  -7   0  -1    0.20    0.90
   7   0   1    0.60    0.90
  -8   0  -1    0.20    0.90
   8   0   1    0.90    1.30
   9   0   1   -1.80    1.20
  -9   0  -1   -1.50    0.90
  10   0   1    0.00    1.40
 -10   0  -1   -0.60    1.10
  11   0   1    1.60    1.70
 -11   0  -1    1.40    1.80
  12   0   1    0.20    2.20
 -12   0  -1    0.30    1.60
 -13   0  -1    1.50    2.30
  13   0   1    0.60    2.30
  14   0   1    0.60    3.00
 -14   0  -1    1.00    2.00
  15   0   1   -1.50    3.10
 -15   0  -1    3.00    2.90
 -16   0  -1    0.70    3.60
  16   0   1   -0.30    4.30
 -17   0  -1    3.60    3.80
  17   0   1   -1.90    4.40
  17  -1  -1    4.70    5.10
  17  -1  -1    3.40    3.10
 -17  -1   1    8.90    4.30
 -17   1   1    2.60    4.20
  17   1  -1    3.50    4.50
  16  -1  -1   54.59    5.00
  16  -1  -1   51.59    8.60
 -16  -1   1   65.59    7.10
  16   1  -1   63.19    8.60
 -16   1   1   72.69    7.40
  15  -1  -1   10.10    2.50
  15  -1  -1    3.10    3.50
 -15  -1   1    3.20    2.40
  15   1  -1    0.00    3.30
 -15   1   1    4.50    2.90
  14  -1  -1    0.60    1.70
  14  -1  -1   -0.10    3.00
 -14  -1   1   -1.20    2.70
  14   1  -1   -5.00    2.70
 -14   1   1    4.10    2.50
 -13  -1   1    5.50    2.50
  13  -1  -1    4.50    2.60
 -13   1   1    6.40    2.10
  13   1  -1    8.50    3.10
 -12  -1   1  204.58    9.40
  12  -1  -1  197.28    9.30
  12   1  -1  191.28    9.40
 -12   1   1  202.48    9.00
 -11  -1   1  263.57   10.30
  11  -1  -1  269.07   10.50
  11   1  -1  258.27   10.40
 -11   1   1  248.98    9.80
  10  -1  -1   54.49    4.50
 -10  -1   1   54.89    4.40
  10   1  -1   55.09    4.50
 -10   1   1   54.39    4.10
   9  -1  -1   39.80    3.80
  -9  -1   1   44.00    3.60
  -9   1   1   41.00    3.30
   9   1  -1   44.50    4.00
  -8  -1   1  479.25   13.70
   8  -1  -1  466.65   13.80
   8   1  -1  475.55   13.80
  -8   1   1  455.35   13.50
   7  -1  -1  634.34   16.90
  -7  -1   1  636.94   16.80
  -7   1   1  633.44   16.80
   7   1  -1  627.24   16.80
   6  -1  -1    3.70    0.70
  -6  -1   1    2.50    1.00
   6  -1  -1    0.40    1.20
  -6   1   1    0.90    0.90
   6   1  -1    1.90    0.90
   5  -1  -1   15.60    2.20
  -5  -1   1   14.20    1.70
  -5   1   1   14.90    1.80
  -4  -1   1   65.59    2.80
  -4  -1   1   68.69    2.70
   4  -1  -1   59.59    2.90
   4   1  -1   64.19    2.80
  -4   1   1   62.79    2.90
  -3  -1   1  218.28    6.30
  -3  -1   1  214.48    5.90
   3   1  -1  216.68    5.90
  -3   1   1  207.98    5.90
   2  -1  -1   83.19    2.60
  -2  -1   1   82.29    2.60
  -2  -1   1   82.79    3.10
  -2  -1   1   88.29    3.20
   2   1  -1   92.99    3.20
  -2   1   1   85.09    3.00
   2   1  -1   86.69    2.70
   2   1  -1   86.19    3.00
  -1  -1   1 1452.85   32.00
  -1  -1   1 1450.95   32.00
   1  -1  -1 1397.76   31.80
   1   1  -1 1513.65   32.00
   1   1  -1 1376.46   31.70
  -1   1   1 1451.65   31.90
   1   1  -1 1439.06   31.90
  -1   1   1 1438.96   31.10
   0  -1  -1   93.89    3.20
   0  -1   1   96.59    3.00
   0  -1   1   94.79    3.30
   0  -1   1   99.79    3.50
   0   1  -1   94.49    3.40
   0   1   1  102.39    3.30
   1  -1   1  937.81   20.50
  -1  -1  -1  967.10   21.40
   1  -1   1  911.81   21.20
   1  -1   1  934.21   20.70
  -1   1  -1  958.10   21.40
   1   1   1  979.80   21.30
  -1   1  -1  914.31   21.60
  -1   1  -1  904.01   20.50
   1   1   1  914.21   21.00
  -2  -1  -1  101.59    3.20
   2  -1   1  100.79    3.20
   2  -1   1   95.89    2.80
  -2  -1  -1  100.79    3.00
  -2  -1  -1  102.99    3.50
  -2   1  -1   99.19    2.80
   2   1   1  100.49    3.10
   2   1   1   98.99    3.00
  -2   1  -1   97.29    3.30
   3  -1   1 1056.19   23.10
  -3  -1  -1 1094.99   23.90
  -3  -1  -1 1040.40   23.40
  -3   1  -1 1039.20   23.10
  -3   1  -1 1064.59   24.00
   3   1   1 1039.00   23.90
   4  -1   1  149.79    4.00
  -4  -1  -1  149.88    4.90
   4   1   1  153.38    5.00
  -4   1  -1  142.69    4.90
  -5  -1  -1   68.29    3.30
   5  -1   1   68.59    2.40
   5  -1   1   66.39    3.80
  -5   1  -1   67.99    3.30
   5   1   1   69.99    3.50
  -6  -1  -1   56.09    3.20
   6  -1   1   57.39    3.70
   6  -1   1   55.09    2.30
  -6   1  -1   52.69    3.10
   6   1   1   56.09    3.40
   7  -1   1  210.48    7.70
  -7  -1  -1  207.58    7.40
   7  -1   1  204.68    5.80
   7   1   1  213.68    7.60
  -7   1  -1  199.68    7.30
   8  -1   1   12.50    1.50
   8  -1   1   14.80    2.70
  -8  -1  -1    7.00    1.50
   8   1   1   10.90    2.00
  -8   1  -1    8.10    1.50
  -9  -1  -1   -1.30    1.30
   9  -1   1    0.10    1.30
   9  -1   1   -0.50    0.80
  -9   1  -1    1.10    1.20
   9   1   1    1.00    1.70
  10  -1   1  104.79    4.20
  10  -1   1  107.99    6.20
 -10  -1  -1  103.99    5.90
 -10   1  -1   97.89    5.50
  11  -1   1    3.40    1.40
  11  -1   1    1.10    1.80
 -11  -1  -1    1.50    1.80
 -11   1  -1    3.30    1.90
  11   1   1    5.10    2.80
 -12  -1  -1   -1.90    2.00
  12  -1   1    0.60    1.50
  12  -1   1    1.80    2.10
 -12   1  -1   -0.20    1.60
  12   1   1   -1.90    1.90
 -13  -1  -1   18.50    3.80
  13  -1   1   18.00    4.20
  13  -1   1   17.90    3.00
 -13   1  -1   10.20    2.30
  13   1   1   15.80    3.60
 -14  -1  -1    1.90    2.10
  14  -1   1   -2.70    2.60
  14  -1   1    4.90    2.20
 -14   1  -1   -0.10    2.50
  14   1   1    3.50    3.00
  15  -1   1    7.50    3.80
 -15  -1  -1    7.20    3.20
  15  -1   1    6.50    2.50
  15   1   1    6.60    3.50
 -15   1  -1    3.40    2.70
 -16  -1  -1    5.80    3.50
  16  -1   1   11.30    3.00
  16  -1   1    8.60    4.90
  16   1   1    7.80    4.70
 -16   1  -1    1.80    3.10
  17  -1   1    7.80    5.00
 -17  -1  -1    0.00    3.30
  17  -1   1    4.50    3.30
 -17   1  -1   12.00    4.30
  17   1   1   11.70    4.90
  16  -2  -1   12.20    2.60
  16  -2  -1   11.80    4.70
 -16  -2   1    8.00    4.20
 -16   2   1    9.20    3.60
  16   2  -1   13.50    4.70
 -15  -2   1   18.00    4.40
  15  -2  -1   23.20    4.60
 -15   2   1   18.50    3.40
  15   2  -1   14.50    4.60
 -14  -2   1   -0.40    2.70
  14  -2  -1    3.10    3.30
 -14   2   1   -1.00    2.50
  14   2  -1    0.50    3.40
  13  -2  -1   42.20    6.40
 -13  -2   1   46.20    4.90
 -13  -2   1   45.30    5.50
 -13   2   1   40.60    5.00
  13   2  -1   34.50    5.10
 -12  -2   1   -0.70    2.00
 -12  -2   1   -0.70    2.20
  12  -2  -1    0.00    2.70
 -12   2   1    1.20    2.10
  12   2  -1   -0.70    2.40
  11  -2  -1  216.68    9.70
 -11  -2   1  226.38    9.40
 -11  -2   1  217.58    8.00
 -11   2   1  209.48    8.80
  11   2  -1  219.58    9.50
  10  -2  -1    1.70    2.40
 -10  -2   1    0.80    1.60
 -10  -2   1    0.10    1.70
 -10   2   1    1.00    1.50
  10   2  -1    1.00    2.00
  -9  -2   1   57.89    4.40
  -9  -2   1   54.49    3.80
   9  -2  -1   54.49    5.30
  -9   2   1   51.79    3.90
   9   2  -1   56.09    4.40
  -8  -2   1   11.10    2.10
  -8  -2   1   10.50    2.10
   8   2  -1    7.50    1.90
  -8   2   1    7.30    1.60
  -7  -2   1  427.46   12.30
  -7  -2   1  429.36   13.10
  -7  -2   1  409.66   11.70
  -7   2   1  435.26   12.50
   7   2  -1  432.66   12.30
  -6  -2   1  831.12   22.90
   6  -2  -1  912.01   22.20
  -6  -2   1  954.40   22.30
  -6  -2   1  906.31   22.10
   6   2  -1  947.81   22.30
  -6   2   1  909.91   22.40
  -5  -2   1   40.30    3.00
   5  -2  -1   36.00    2.60
  -5  -2   1   36.00    2.50
  -5  -2   1   33.50    3.10
   5   2  -1   39.00    2.70
  -5   2   1   40.20    3.30
  -5   2   1   41.30    3.30
  -4  -2   1   31.60    2.70
  -4  -2   1   36.50    2.10
  -4  -2   1   36.10    2.80
   4  -2  -1   33.60    2.00
  -4   2   1   31.60    2.80
  -4   2   1   34.50    2.50
   4   2  -1   35.90    2.50
   4   2  -1   37.20    2.20
  -3  -2   1    3.00    1.30
  -3  -2   1    2.80    1.20
   3   2  -1    2.10    1.10
   3   2  -1    4.00    1.50
  -3   2   1    3.20    1.60
   3   2  -1    1.80    0.70
  -3   2   1    0.90    0.80
  -2  -2   1   48.50    3.00
   2  -2  -1   44.70    2.70
  -2  -2   1   49.50    3.20
   2   2  -1   47.80    3.10
   2   2  -1   45.80    2.90
   2   2  -1   47.30    2.80
  -2   2   1   44.00    2.90
  -2   2   1   50.09    2.10
   1  -2  -1  104.89    4.40
  -1  -2   1  108.79    4.80
   1   2  -1  110.69    4.50
  -1   2   1  101.09    4.40
  -1   2   1  108.39    3.70
   1   2  -1  106.59    4.20
   1   2  -1  105.39    4.50
  -1   2   1  104.49    4.70
   0  -2  -1 1256.37   29.70
   0  -2   1 1211.78   29.60
   0   2   1 1333.47   29.60
   0   2  -1 1258.97   28.70
   0   2  -1 1259.77   29.80
   0   2   1 1257.97   28.70
   0   2   1 1270.87   29.70
   0   2  -1 1248.78   29.60
  -1  -2  -1    1.90    1.00
   1  -2   1    0.60    0.70
  -1   2  -1    0.80    0.80
   1   2   1    2.20    1.40
  -1   2  -1   -0.30    1.00
   1   2   1    0.90    1.00
  -1   2  -1   -1.40    1.00
   2  -2   1   64.89    2.80
  -2  -2  -1   74.19    3.70
   2   2   1   67.39    3.50
   2   2   1   69.19    3.30
  -2   2  -1   65.19    3.80
  -2   2  -1   64.79    2.60
  -2   2  -1   65.29    3.60
   3  -2   1  127.89    4.20
   3  -2   1  130.79    4.20
  -3  -2  -1  135.69    5.00
  -3  -2  -1  131.09    5.30
  -3   2  -1  126.79    5.60
  -3   2  -1  131.59    4.40
  -3   2  -1  129.89    3.90
   3   2   1  130.29    4.70
   3   2   1  126.59    4.20
  -3   2  -1  129.39    5.30
   4  -2   1  475.75   11.60
   4  -2   1  478.25   12.20
  -4  -2  -1  472.35   13.40
  -4  -2  -1  489.15   12.60
  -4  -2  -1  485.35   11.90
   4   2   1  482.15   12.20
  -4   2  -1  489.35   12.40
  -4   2  -1  442.16   13.10
  -4   2  -1  477.55   11.20
   4   2   1  472.85   12.20
  -5  -2  -1  624.84   16.90
  -5  -2  -1  635.54   15.60
   5  -2   1  615.44   14.60
   5  -2   1  635.54   15.90
  -5  -2  -1  638.04   15.60
   5   2   1  618.24   15.70
  -5   2  -1  578.94   16.40
  -5   2  -1  625.54   14.40
   6  -2   1  143.49    6.00
  -6  -2  -1  173.88    5.80
   6  -2   1  173.18    4.90
  -6  -2  -1  165.38    6.10
  -6  -2  -1  168.78    6.90
  -6   2  -1  164.98    6.30
   6   2   1  164.78    6.30
  -7  -2  -1   43.10    3.20
   7  -2   1   40.40    2.20
  -7  -2  -1   45.50    2.90
   7   2   1   37.20    3.40
  -7   2  -1   40.80    3.30
  -8  -2  -1    4.40    1.70
   8  -2   1    3.60    2.90
   8  -2   1    5.00    1.00
   8   2   1    2.20    1.60
  -8   2  -1    3.60    1.50
  -9  -2  -1    0.10    1.70
   9  -2   1    3.50    1.10
   9  -2   1    3.30    2.20
  -9   2  -1    2.00    1.50
   9   2   1    0.20    1.60
 -10  -2  -1  218.28    8.80
  10  -2   1  193.88    6.30
  10  -2   1  216.78    9.50
 -10   2  -1  216.48    8.60
  10   2   1  212.28    9.10
  11  -2   1   43.90    3.00
 -11  -2  -1   52.59    5.00
  11  -2   1   53.59    5.60
  11   2   1   53.59    5.60
 -11   2  -1   46.90    4.40
  12  -2   1    3.50    1.60
  12  -2   1    3.50    3.10
 -12  -2  -1    6.40    2.70
 -12   2  -1    1.40    2.00
  12   2   1    2.70    2.70
 -13  -2  -1   -0.40    2.50
  13  -2   1    4.10    3.20
  13  -2   1    1.60    1.70
  13   2   1    2.40    2.90
 -13   2  -1   -0.50    2.20
  14  -2   1    0.70    2.00
 -14  -2  -1    1.40    2.60
  14  -2   1    0.30    3.50
  14   2   1    5.90    3.20
 -14   2  -1    5.30    2.70
  15  -2   1   26.00    4.80
 -15  -2  -1   37.70    5.40
  15  -2   1   32.60    4.40
  15   2   1   29.40    5.10
 -15   2  -1   20.50    3.80
  16  -2   1   23.40    5.20
  16  -2   1   25.60    3.80
 -16  -2  -1   26.30    5.30
 -16   2  -1   17.70    4.80
  16   2   1   24.50    5.50
  15  -3  -1   -6.00    3.80
 -15  -3   1   -5.30    4.10
 -15   3   1   -0.30    4.00
  15   3  -1    1.20    4.20
  14  -3  -1   22.00    4.60
 -14  -3   1   20.50    5.40
 -14  -3   1   16.00    4.20
 -14   3   1   28.00    4.40
  14   3  -1   26.10    4.60
  13  -3  -1   23.00    5.80
 -13  -3   1   22.20    3.70
 -13  -3   1   29.30    5.50
  13   3  -1   18.00    4.00
 -13   3   1   28.20    3.90
 -12  -3   1   93.69    7.40
 -12  -3   1   93.89    6.90
 -12  -3   1   93.39    6.90
 -12   3   1   89.09    6.60
  12   3  -1   89.79    7.20
 -11  -3   1  131.79    7.20
  11  -3  -1  126.09    7.00
 -11  -3   1  129.49    8.00
 -11  -3   1  134.09    7.30
 -11   3   1  133.39    7.40
  11   3  -1  142.09    7.60
 -10  -3   1   59.39    4.80
 -10  -3   1   52.89    5.60
  10  -3  -1   54.39    4.70
 -10  -3   1   55.29    5.30
 -10   3   1   61.69    5.40
  10   3  -1   58.59    5.20
  -9  -3   1    5.00    2.20
  -9  -3   1    4.10    2.60
  -9  -3   1    5.20    3.10
   9  -3  -1    0.70    1.70
   9   3  -1    1.70    2.00
  -8  -3   1   23.50    3.40
   8  -3  -1   20.80    3.10
  -8  -3   1   25.30    4.10
  -8  -3   1   28.40    3.70
   8   3  -1   23.90    3.60
  -8   3   1   27.40    4.40
   7  -3  -1   -1.50    1.20
  -7  -3   1    3.40    2.10
  -7  -3   1    1.90    1.50
  -7  -3   1    3.10    2.50
   7   3  -1   -0.70    1.40
  -7   3   1   -2.20    1.80
  -6  -3   1  173.48    5.90
   6  -3  -1  161.98    5.70
  -6  -3   1  171.78    8.30
  -6  -3   1  186.48    7.50
   6   3  -1  170.78    6.20
  -6   3   1  169.88    6.50
  -5  -3   1   84.29    5.90
  -5  -3   1   85.19    5.30
   5   3  -1   85.89    3.70
   5   3  -1   88.29    4.90
  -5   3   1   90.99    6.40
  -5   3   1   91.59    4.10
   5   3  -1   82.59    5.50
  -4  -3   1    0.90    2.40
  -4  -3   1    0.60    1.70
   4   3  -1    1.70    1.70
   4   3  -1   -1.60    1.70
  -4   3   1    1.30    2.30
  -3  -3   1    1.30    1.80
  -3   3   1    0.00    1.00
   3   3  -1    1.80    1.80
   3   3  -1    3.20    1.80
  -3   3   1    3.50    2.10
   2  -3  -1  174.98    7.30
   2   3  -1  173.98    6.80
  -2   3   1  179.68    5.70
  -2   3   1  170.68    7.70
   2   3  -1  169.08    7.10
  -1  -3   1  433.06   15.80
   1   3  -1  503.45   13.40
   1   3  -1  479.15   14.20
  -1   3   1  491.15   14.70
  -1   3   1  486.45   12.60
   0  -3   1   47.00    4.10
   0   3  -1   48.40    3.40
   0   3   1   55.29    3.40
   0   3  -1   50.99    4.30
   0   3   1   49.60    4.20
  -1  -3  -1  316.27   11.10
   1  -3   1  303.47   12.10
   1   3   1  315.37   10.60
  -1   3  -1  339.17   11.30
  -1   3  -1  334.77    9.30
   1   3   1  342.67   10.20
   2   3   1   35.80    3.60
   2   3   1   39.70    3.60
  -2   3  -1   39.80    4.20
  -2   3  -1   40.90    2.70
  -3   3  -1   16.30    3.40
   3   3   1   23.30    3.10
  -3   3  -1   19.50    2.00
  -4  -3  -1    0.40    2.40
   4   3   1   -1.20    1.80
  -4   3  -1    1.00    1.00
  -4   3  -1   -0.80    2.20
  -5  -3  -1  419.26   14.10
   5  -3   1  430.76   11.40
   5  -3   1  424.56   11.20
  -5   3  -1  447.96   14.80
  -5   3  -1  419.76   10.60
   5   3   1  419.56   12.30
   5   3   1  437.06   11.40
   6  -3   1   -1.20    1.10
  -6  -3  -1   -0.80    1.90
  -6  -3  -1   -2.20    2.10
   6  -3   1   -1.60    1.30
  -6   3  -1    2.20    1.20
  -6   3  -1    0.80    1.50
  -6   3  -1   -3.20    2.60
   6   3   1   -1.50    1.40
   7  -3   1    3.80    1.60
  -7  -3  -1    2.40    2.00
  -7  -3  -1    1.50    2.30
  -7   3  -1    1.40    2.90
  -7   3  -1    3.30    2.00
   7   3   1    1.80    1.80
  -8  -3  -1   27.70    4.30
   8  -3   1   31.10    3.70
  -8  -3  -1   28.10    3.50
  -8  -3  -1   27.70    4.00
   8   3   1   30.90    4.10
  -8   3  -1   31.80    4.90
  -9  -3  -1    9.10    2.60
  -9  -3  -1    8.40    2.10
   9  -3   1    6.70    2.10
  -9  -3  -1    5.70    2.80
  -9   3  -1    9.10    3.80
   9   3   1    8.70    2.60
  10  -3   1  130.69    7.10
 -10  -3  -1  120.79    6.40
 -10  -3  -1  109.39    7.40
 -10   3  -1  121.39    7.10
 -10   3  -1  127.79    8.80
  10   3   1  130.99    7.20
 -11  -3  -1    2.20    2.40
 -11  -3  -1    8.10    3.50
  11  -3   1    2.10    2.80
  11   3   1    0.60    2.70
 -11   3  -1    5.00    2.50
 -12  -3  -1    2.60    2.60
 -12  -3  -1    8.40    4.00
 -12   3  -1    1.10    2.70
  12   3   1    0.90    3.30
 -13  -3  -1    5.90    3.30
 -13  -3  -1    0.90    3.40
  13  -3   1    5.20    4.30
 -13   3  -1   -1.70    3.00
  13   3   1    2.30    3.40
 -14  -3  -1    3.70    3.80
  14  -3   1    4.10    4.10
 -14  -3  -1    1.80    3.90
 -14   3  -1   -2.60    3.60
  14   3   1    5.30    4.00
 -14   3  -1   -5.80    5.80
 -12  -4   1    3.00    3.80
  12  -4  -1    1.50    3.00
 -12  -4   1    7.10    5.10
  12   4  -1   -2.20    3.20
 -12   4   1    0.30    4.10
  12   4  -1   -0.10    5.30
 -11  -4   1   15.90    4.80
 -11  -4   1   14.60    5.10
  11  -4  -1   17.10    2.90
  11   4  -1   22.60    6.00
 -11   4   1   16.20    6.90
 -11   4   1   15.80    3.90
  11   4  -1   20.10    3.40
  10  -4  -1    1.80    2.40
 -10  -4   1   -3.80    3.00
 -10  -4   1    2.30    4.20
  10   4  -1    1.10    2.50
 -10   4   1   -0.70    5.60
 -10   4   1    1.90    3.00
  10   4  -1   -3.50    4.70
   9  -4  -1   -2.90    2.00
  -9  -4   1   -0.70    3.90
  -9   4   1    0.90    2.70
  -9   4   1   -2.60    5.00
   9   4  -1   -4.90    4.00
   9   4  -1   -2.90    2.10
  -8  -4   1   11.10    3.50
   8   4  -1    8.50    2.10
   8   4  -1   10.90    4.50
  -8   4   1   15.20    5.10
  -7  -4   1    1.00    2.80
  -7   4   1   -1.60    4.20
   7   4  -1   -2.10    3.50
  -6  -4   1   32.00    4.70
   6   4  -1   26.00    4.60
  -6   4   1   20.70    4.90
  -5  -4   1    3.30    2.90
   5   4  -1   -1.00    2.90
  -5   4   1    1.10    3.70
   5   4  -1   -1.20    3.20
  -4  -4   1    3.30    2.10
  -4   4   1    0.00    3.60
   4   4  -1   -0.10    3.00
  -4   4   1    1.40    1.50
  -3  -4   1    1.30    2.30
  -3   4   1    4.80    1.70
   3   4  -1    3.60    2.70
  -3   4   1    6.60    3.50
   3   4  -1    1.80    3.30
   2  -4  -1   71.69    5.50
  -2   4   1   73.19    7.00
  -2   4   1   73.19    4.20
   2   4  -1   74.79    5.50
   2   4  -1   72.19    6.40
  -1  -4   1    3.20    2.20
   1  -4  -1    4.20    2.10
   1   4  -1    6.80    3.20
   1   4  -1    4.20    2.20
  -1   4   1    3.40    3.20
  -1   4   1    3.00    2.00
   0  -4  -1    1.10    1.70
   0  -4   1   -0.70    1.90
   0   4   1   -3.20    2.00
   0   4   1   -5.70    2.90
   0   4  -1   -0.60    1.90
   0   4  -1   -5.70    3.10
  -1  -4  -1    5.40    2.70
   1  -4   1    8.70    3.30
   1   4   1    6.90    2.70
   1   4   1    2.60    3.10
  -1   4  -1    7.90    3.70
  -1   4  -1   11.80    2.40
  -2  -4  -1    6.90    2.50
   2   4   1    7.10    2.70
  -2   4  -1   13.40    3.80
   2   4   1    6.60    3.10
  -2   4  -1    6.90    2.10
  -3  -4  -1   30.20    4.30
  -3   4  -1   26.90    4.70
   3   4   1   24.70    3.90
  -3   4  -1   23.70    3.10
   3   4   1   25.60    4.00
  -4  -4  -1    6.30    3.30
  -4   4  -1    4.40    1.70
   4   4   1    9.90    3.10
   4   4   1    5.60    3.30
  -4   4  -1    6.50    3.80
  -5  -4  -1   22.60    4.30
  -5   4  -1   19.30    4.30
   5   4   1   22.50    3.70
  -5   4  -1   19.90    2.90
   5   4   1   34.30    5.80
  -6  -4  -1   16.00    3.50
   6   4   1   10.40    4.30
  -6   4  -1    6.90    4.40
  -7  -4  -1   21.00    4.50
   7   4   1   21.00    5.20
  -7   4  -1   11.30    4.70
  -8  -4  -1   17.30    4.30
   8   4   1   16.20    2.60
  -8   4  -1   18.80    5.30
  -9  -4  -1    9.40    4.00
   9  -4   1    1.60    2.30
  -9   4  -1    3.00    5.30
 -10  -4  -1    2.00    3.40
  10  -4   1   -0.90    2.60
  10   4   1   -2.90    2.50
 -10   4  -1    2.90    5.80
 -11  -4  -1   13.50    4.20
  11  -4   1    4.80    3.00
 -11   4  -1   14.20    6.90
  11   4   1    7.40    3.00
  12  -4   1    4.70    3.40
 -12  -4  -1    4.50    4.90
  12   4   1    4.70    3.50
  -7  -5   1   17.90    5.40
   7   5  -1   13.20    5.70
  -6  -5   1   11.50    4.00
   6   5  -1   10.10    5.50
  -6   5   1    9.60    7.70
  -5  -5   1    1.40    3.60
   5   5  -1    3.70    5.00
   5   5  -1    6.80    5.10
  -5   5   1   -4.00    6.50
  -4   5   1   12.40    6.40
   4   5  -1    2.20    4.80
   4   5  -1    3.80    5.10
  -3  -5   1   -2.10    2.60
  -3   5   1   -2.40    5.70
   3   5  -1    6.00    4.20
  -3   5   1    5.10    2.70
   3   5  -1   11.50    5.10
  -2  -5   1    7.00    3.00
   2   5  -1   -1.50    5.10
  -2   5   1    9.80    3.10
   2   5  -1    2.30    3.80
  -2   5   1    7.90    5.50
   1  -5  -1    1.70    2.80
  -1  -5   1    1.00    3.30
  -1   5   1    0.90    3.20
  -1   5   1    1.80    5.20
   1   5  -1    0.40    5.00
   1   5  -1   -6.30    3.50
   0  -5  -1    3.00    3.20
   0  -5   1   -6.10    2.90
   0   5  -1    5.80    5.20
   0   5  -1    6.50    3.20
   0   5   1   -7.70    5.10
   0   5   1   -3.20    3.30
  -1  -5  -1   -0.20    2.30
  -1   5  -1   -0.40    3.00
  -1   5  -1    4.30    5.50
   1   5   1    6.30    3.70
   1   5   1    1.40    5.00
  -2  -5  -1    4.60    3.50
   2   5   1    2.10    4.10
   2   5   1   -2.00    4.80
  -2   5  -1    1.90    5.70
  -2   5  -1    0.30    3.00
  -3  -5  -1    2.80    2.90
  -3   5  -1    5.80    2.90
   3   5   1   -2.30    4.30
  -3   5  -1    7.90    6.00
  -4  -5  -1    6.50    3.30
  -4   5  -1   -5.80    6.40
   4   5   1    9.40    5.00
  -4   5  -1    7.00    2.70
   4   5   1    8.70    4.90
  -5  -5  -1   50.39    6.60
   5   5   1   51.79    7.10
   5   5   1   50.69    8.20
  -5   5  -1   37.90    7.70
  -6  -5  -1    7.50    4.40
   6   5   1   10.10    5.20
  -6   5  -1   12.80    7.80
  -7  -5  -1   -2.50    3.60
  18   0  -2   -1.80    5.20
 -18   0   2    5.90    4.70
  17   0  -2   12.50    4.70
 -17   0   2   14.20    3.70
  16   0  -2   13.10    4.50
 -16   0   2    9.00    2.80
  15   0  -2   -0.40    3.10
 -15   0   2    0.70    2.70
 -14   0   2   73.69    6.40
  14   0  -2   79.29    7.10
  13   0  -2  794.92   23.20
 -13   0   2  805.32   23.30
  12   0  -2   38.10    4.70
 -12   0   2   40.70    4.20
 -11   0   2    5.90    1.70
  11   0  -2    4.50    2.00
 -10   0   2  264.07    9.80
  10   0  -2  266.37    9.80
  -9   0   2  161.28    6.90
   9   0  -2  156.08    6.80
   8   0  -2 1959.40   45.20
  -8   0   2 1931.81   45.20
  -7   0   2  112.89    5.00
   7   0  -2  116.09    5.10
  -6   0   2 1278.77   30.00
  -5   0   2   97.09    4.00
   5   0  -2  103.49    4.10
  -4   0   2  743.93   17.70
   4   0  -2  743.63   17.60
   3   0  -2 4190.58   92.69
  -3   0   2 4160.48   94.19
   2   0  -2  373.86    8.80
   2   0  -2  374.16    8.50
  -2   0   2  370.76    8.90
   1   0  -2  517.85   11.00
   1   0  -2  482.45   11.30
   1   0   2   62.69    1.90
  -2   0  -2 1182.28   25.90
   2   0   2 1143.49   25.90
   3   0   2 1465.45   32.80
   4   0   2  187.78    6.00
  -4   0  -2  186.78    5.90
  -5   0  -2  497.25   13.10
   5   0   2  506.55   13.30
  -6   0  -2   10.30    1.70
   6   0   2    6.50    1.20
   7   0   2  282.77    9.30
  -7   0  -2  276.37    9.10
   8   0   2 1586.14   37.70
  -8   0  -2 1563.74   37.50
  -9   0  -2   51.99    3.80
   9   0   2   53.19    4.30
 -10   0  -2  872.01   23.40
  10   0   2  861.81   23.60
  11   0   2   61.79    5.50
 -11   0  -2   56.79    4.80
 -12   0  -2   54.49    5.10
  12   0   2   59.89    5.80
  13   0   2    2.70    3.00
 -13   0  -2    1.10    2.00
 -14   0  -2   32.90    5.40
  14   0   2   47.60    6.70
  15   0   2  171.58   10.80
 -15   0  -2  170.18    9.70
 -16   0  -2   -4.00    2.60
  16   0   2   -5.30    3.80
  17   0   2   30.60    5.80
 -17   0  -2   36.80    5.90
 -17  -1   2   19.00    4.80
  17  -1  -2   14.20    5.20
  17  -1  -2   14.60    3.40
  17   1  -2   23.00    5.10
 -17   1   2   11.30    4.10
  16  -1  -2    3.60    4.30
 -16  -1   2    5.40    3.40
  16   1  -2    5.50    4.20
 -16   1   2   11.30    3.80
  15  -1  -2   -0.40    3.40
 -15   1   2   -0.80    2.40
  15   1  -2    0.00    3.40
  14  -1  -2   22.40    4.10
 -14  -1   2   28.90    4.70
  14   1  -2   22.10    4.30
 -14   1   2   19.20    3.60
  13  -1  -2    1.10    2.50
 -13  -1   2    5.70    2.70
 -13   1   2    8.50    2.90
  13   1  -2    5.00    2.80
 -12  -1   2   -0.40    2.00
  12  -1  -2   -3.20    2.10
  12   1  -2   -2.70    2.30
 -12   1   2    1.30    1.90
  11  -1  -2  254.77   10.00
 -11  -1   2  257.77   10.00
  11   1  -2  250.07   10.00
 -11   1   2  249.08    9.70
  10  -1  -2  126.19    6.50
 -10  -1   2  124.89    6.40
 -10   1   2  123.49    6.10
  10   1  -2  128.69    6.50
   9  -1  -2  250.27    9.20
  -9  -1   2  258.47    9.20
   9   1  -2  251.27    9.20
  -9   1   2  250.67    9.00
   8  -1  -2  221.48    8.10
  -8  -1   2  223.18    8.10
   8   1  -2  218.98    8.00
  -8   1   2  227.18    8.10
  -7  -1   2  405.36   11.70
   7  -1  -2  398.96   11.70
  -7   1   2  400.96   11.70
   7   1  -2  397.26   11.60
   6  -1  -2 1771.12   40.60
  -6  -1   2 1799.92   40.70
   6   1  -2 1804.72   40.60
  -6   1   2 1755.52   40.70
   5  -1  -2  102.59    4.40
  -5  -1   2  100.69    4.10
  -5   1   2   98.79    4.10
   5   1  -2  102.49    4.10
  -4  -1   2  275.67    7.40
   4  -1  -2  247.88    7.20
  -4   1   2  240.18    7.20
   4   1  -2  277.17    7.30
  -3  -1   2 1453.85   32.70
  -3  -1   2 1537.85   33.00
  -3  -1   2 1461.85   32.60
   3   1  -2 1491.25   32.50
  -3   1   2 1400.96   32.50
   2  -1  -2  523.95   12.50
  -2  -1   2  558.84   12.80
  -2  -1   2  553.94   13.40
  -2  -1   2  533.25   13.30
   2   1  -2  564.14   13.40
   2   1  -2  557.54   13.30
  -2   1   2  578.14   13.20
   2   1  -2  544.25   12.70
   2   1  -2  575.94   13.30
  -1  -1   2  664.73   15.60
  -1  -1   2  657.73   14.70
  -1  -1   2  660.53   15.70
   1  -1  -2  665.73   15.40
  -1  -1   2  662.63   15.50
  -1   1   2  649.83   14.60
   1   1  -2  670.53   15.70
  -1   1   2  667.93   15.40
   1   1  -2  687.33   15.60
   1   1  -2  651.23   15.40
   0  -1   2  225.88    6.50
   0  -1   2  224.18    5.90
   0  -1   2  220.28    6.20
   0  -1  -2  223.38    6.00
   0   1   2  236.78    6.10
   0   1  -2  233.68    6.20
   0   1  -2  220.68    5.80
   0   1  -2  218.38    6.30
   1  -1   2  436.76   10.50
   1  -1   2  449.86   10.50
  -1  -1  -2  451.45   11.00
   1  -1   2  438.96   11.40
  -1   1  -2  447.76   10.40
   1   1   2  444.26   10.60
  -1   1  -2  488.25   11.20
  -1   1  -2  439.76   11.30
   2  -1   2  238.18    6.00
  -2   1  -2  234.58    7.00
   2   1   2  250.47    6.40
  -2   1  -2  247.28    6.00
  -2   1  -2  245.48    6.50
  -3  -1  -2  284.37    7.40
   3  -1   2  269.87    6.70
   3   1   2  278.37    7.40
  -3   1  -2  279.57    6.70
  -3   1  -2  245.98    7.30
   4  -1   2   17.80    2.70
  -4  -1  -2   17.00    1.60
   4  -1   2   18.80    1.20
  -4   1  -2   16.80    1.60
   4   1   2   14.90    1.70
  -4   1  -2   18.00    1.40
  -5  -1  -2 3111.39   67.29
   5  -1   2 2951.70   67.39
   5  -1   2 3087.39   66.69
  -5   1  -2 3052.09   67.39
   5   1   2 3063.69   67.39
   6  -1   2   32.60    1.90
   6  -1   2   35.50    3.10
  -6  -1  -2   35.30    2.60
  -6   1  -2   35.80    2.50
   6   1   2   30.60    2.80
  -7  -1  -2   19.40    2.40
   7  -1   2   20.40    1.60
   7  -1   2   16.90    2.90
   7   1   2   19.40    2.80
  -7   1  -2   17.10    2.10
  -8  -1  -2  671.53   18.20
   8  -1   2  648.54   16.10
   8  -1   2  681.13   18.40
   8   1   2  686.53   18.40
  -8   1  -2  658.83   18.10
   9  -1   2   75.09    3.40
   9  -1   2   80.69    5.10
  -9  -1  -2   78.19    4.80
   9   1   2   76.39    5.10
  -9   1  -2   73.99    4.50
  10  -1   2  410.46   11.40
 -10  -1  -2  440.06   14.00
  10  -1   2  445.86   14.20
 -10   1  -2  421.76   13.70
 -11  -1  -2   23.20    3.70
  11  -1   2   26.80    2.60
  11  -1   2   27.40    4.50
  11   1   2   15.60    2.90
  12  -1   2  361.16   13.50
 -12  -1  -2  373.26   13.30
  12  -1   2  341.27   10.30
 -12   1  -2  357.36   12.90
  13  -1   2  107.19    7.80
 -13  -1  -2  107.39    7.10
  13  -1   2  105.09    5.20
 -13   1  -2  108.39    6.80
  13   1   2  109.99    7.90
 -14  -1  -2   14.90    3.40
  14  -1   2   17.60    2.80
  14  -1   2   13.80    3.30
 -14   1  -2   15.50    3.60
  14   1   2   23.70    4.70
  15  -1   2  124.29    9.40
 -15  -1  -2  116.39    8.20
  15  -1   2  115.09    6.30
 -15   1  -2  119.39    8.60
  15   1   2  120.39    9.60
  16  -1   2   46.70    5.30
  16  -1   2   62.99    9.20
 -16  -1  -2   55.19    7.30
  16   1   2   48.30    8.60
 -16   1  -2   48.80    7.50
  17  -1   2    9.90    5.30
 -17  -1  -2    1.80    4.00
  17  -1   2    4.80    3.60
  17   1   2    7.50    5.10
 -17   1  -2    3.70    3.70
 -16  -2   2   -3.90    3.90
 -16  -2   2    4.60    3.60
  16  -2  -2   -2.10    3.80
 -16   2   2    4.70    3.90
  16   2  -2   -1.40    3.80
 -15  -2   2   -0.50    3.00
  15  -2  -2    1.00    3.60
 -15  -2   2   -0.80    3.60
  15   2  -2   -1.70    3.30
 -15   2   2   -5.20    3.00
  14  -2  -2    0.30    3.60
 -14  -2   2    5.90    3.40
 -14  -2   2    4.80    3.20
  14   2  -2    1.90    3.50
 -14   2   2    2.10    2.40
 -13  -2   2   64.09    6.10
  13  -2  -2   59.49    6.60
 -13  -2   2   62.09    5.60
  13   2  -2   57.69    6.70
 -13   2   2   77.79    5.80
  12  -2  -2    1.90    2.50
 -12  -2   2    2.00    2.30
 -12  -2   2    1.00    2.00
  12   2  -2   -1.30    2.50
 -12   2   2    1.20    2.20
 -11  -2   2   72.49    5.50
  11  -2  -2   69.09    6.10
 -11  -2   2   67.09    4.90
 -11   2   2   64.79    4.80
  11   2  -2   61.49    5.50
  10  -2  -2   42.80    5.20
 -10  -2   2   52.69    4.20
 -10  -2   2   48.40    4.50
  10   2  -2   46.60    4.60
 -10   2   2   45.20    3.90
  -9  -2   2   60.39    4.20
   9  -2  -2   64.39    5.40
  -9  -2   2   64.29    4.50
   9   2  -2   64.89    4.70
  -9   2   2   58.19    4.10
  -8  -2   2  141.89    5.70
  -8  -2   2  142.69    6.10
   8  -2  -2  118.49    8.70
   8   2  -2  141.29    6.10
  -8   2   2  130.89    6.00
  -7  -2   2  120.79    5.30
  -7  -2   2  133.09    5.50
  -7  -2   2  123.59    6.00
  -7   2   2  130.49    5.60
   7   2  -2  127.39    5.50
   6  -2  -2  883.41   21.70
  -6  -2   2  938.01   22.10
  -6  -2   2  872.51   22.00
  -6  -2   2  906.01   23.00
  -6   2   2  900.21   22.20
  -6   2   2  880.11   22.50
   6   2  -2  909.91   21.80
   5  -2  -2  912.01   21.70
  -5  -2   2  889.91   23.20
  -5  -2   2  883.61   22.40
  -5  -2   2  971.00   22.10
  -5   2   2  929.91   22.80
  -5   2   2  958.60   22.40
   5   2  -2  918.71   21.80
  -4  -2   2   12.40    2.00
   4  -2  -2    9.10    1.30
  -4  -2   2    7.60    1.20
  -4  -2   2   11.10    1.90
  -4   2   2    9.70    1.90
  -4   2   2    7.90    1.40
   4   2  -2    9.60    1.50
   4   2  -2   12.40    1.80
  -3  -2   2  358.36   10.70
  -3  -2   2  361.46   10.50
   3   2  -2  360.06    8.90
  -3   2   2  352.86   10.30
   3   2  -2  368.46   10.20
  -3   2   2  352.96    9.20
   3   2  -2  369.26   10.50
   3   2  -2  363.26   10.40
  -2  -2   2    5.70    1.20
   2  -2  -2   12.30    2.00
  -2  -2   2    9.80    1.80
   2   2  -2    8.70    1.70
   2   2  -2    9.40    1.60
  -2   2   2    6.70    1.50
   2   2  -2    9.30    1.70
  -2   2   2    8.60    1.20
  -1  -2   2   79.59    4.10
  -1  -2   2   75.29    3.80
   1   2  -2   78.69    3.90
   1   2  -2   75.29    3.50
  -1   2   2   77.59    3.10
   1   2  -2   79.09    3.90
  -1   2   2   78.29    3.80
   0  -2   2   12.40    2.20
   0  -2  -2   20.50    1.90
   0   2   2   16.10    2.00
   0   2  -2   14.00    2.10
   0   2   2   15.60    2.00
   0   2  -2   15.20    1.70
   0   2  -2   13.60    2.00
   1  -2   2   73.99    3.60
  -1  -2  -2   79.49    3.70
   1  -2   2   74.29    3.20
   1   2   2   74.99    3.50
   1   2   2   76.49    3.70
  -1   2  -2   73.59    4.00
  -1   2  -2   68.49    2.90
  -1   2  -2   71.49    3.70
   2  -2   2   76.79    3.20
  -2  -2  -2   76.89    3.80
  -2   2  -2   71.39    4.10
   2   2   2   76.89    3.50
  -2   2  -2   78.89    4.00
  -2   2  -2   79.09    3.00
  -3  -2  -2  145.89    5.70
   3  -2   2  152.48    4.70
   3  -2   2  149.59    4.80
  -3   2  -2  146.09    4.30
  -3   2  -2  145.79    5.80
  -3   2  -2  139.99    6.10
   3   2   2  144.49    5.00
   3   2   2  151.68    4.80
  -4  -2  -2  123.49    4.60
   4  -2   2  125.29    4.10
  -4  -2  -2  121.39    5.30
   4  -2   2  118.29    4.60
  -4   2  -2  123.19    4.90
   4   2   2  123.59    4.60
  -4   2  -2  125.49    3.90
   4   2   2  120.19    4.20
  -4   2  -2  118.39    5.60
  -4   2  -2  112.39    5.20
  -5  -2  -2   37.60    3.30
  -5  -2  -2   35.30    2.60
   5  -2   2   34.50    3.00
   5  -2   2   36.00    2.10
  -5   2  -2   40.40    2.10
  -5   2  -2   40.10    3.60
   5   2   2   34.20    2.90
  -5   2  -2   29.80    3.40
  -5   2  -2   37.30    3.20
  -6  -2  -2 1432.76   32.80
  -6  -2  -2 1388.06   33.90
   6  -2   2 1380.66   31.30
   6   2   2 1396.46   32.90
  -6   2  -2 1393.66   33.00
  -7  -2  -2   11.50    2.00
   7  -2   2    8.60    2.40
   7  -2   2    8.60    1.40
   7   2   2   10.20    2.00
  -7   2  -2   10.50    1.80
   8  -2   2   58.49    5.30
   8  -2   2   54.29    2.80
  -8  -2  -2   57.29    4.10
   8   2   2   53.19    4.30
  -8   2  -2   50.89    3.70
   9  -2   2   61.79    3.10
  -9  -2  -2   51.39    4.30
   9  -2   2   64.29    5.40
  -9   2  -2   70.99    4.40
   9   2   2   65.39    5.00
  10  -2   2   37.80    5.20
 -10  -2  -2   40.40    4.40
  10  -2   2   45.10    2.90
  10   2   2   43.40    5.00
 -10   2  -2   44.60    4.10
  11  -2   2   64.09    5.80
 -11  -2  -2   59.89    5.30
  11  -2   2   54.59    3.40
 -11   2  -2   57.09    4.80
  11   2   2   53.59    5.80
 -12  -2  -2    2.90    2.40
  12  -2   2    2.80    1.70
  12  -2   2   -1.10    3.00
 -12   2  -2   -1.20    2.10
  12   2   2    5.30    2.80
 -13  -2  -2   49.00    5.80
  13  -2   2   45.40    6.70
  13  -2   2   49.00    3.90
  13   2   2   53.09    6.70
 -13   2  -2   45.20    5.40
  14  -2   2    4.40    3.50
  14  -2   2    0.00    2.20
 -14  -2  -2   -2.40    3.00
 -14   2  -2    0.80    2.60
  14   2   2   -1.20    3.40
  15  -2   2   12.20    3.10
 -15  -2  -2    4.60    3.50
  15  -2   2   11.70    4.80
 -15   2  -2   10.30    3.80
  15   2   2    6.70    4.20
  16  -2   2   14.20    3.60
  16  -2   2   13.60    5.20
 -16  -2  -2    8.80    4.10
  16   2   2    9.50    5.30
 -16   2  -2   10.10    3.80
 -15  -3   2    1.30    4.20
  15  -3  -2    4.00    4.10
 -15   3   2    2.00    4.20
  15   3  -2    7.00    3.90
  14  -3  -2   -1.60    3.80
 -14  -3   2    0.10    3.80
 -14  -3   2   -2.50    4.20
 -14  -3   2   -1.90    3.60
  14   3  -2   -2.60    3.20
 -14   3   2   -0.30    3.30
 -13  -3   2    6.30    3.80
 -13  -3   2    3.10    3.70
 -13  -3   2    1.10    2.90
 -13   3   2    8.70    3.00
  13   3  -2    1.30    2.90
 -12  -3   2   64.89    6.20
 -12  -3   2   75.19    6.60
 -12  -3   2   64.79    6.40
  12   3  -2   73.29    6.30
 -12   3   2   66.59    5.80
 -11  -3   2    0.90    2.30
 -11  -3   2    1.00    3.10
 -11  -3   2    2.10    2.70
  11  -3  -2    0.20    2.40
 -11   3   2    1.30    2.20
  11   3  -2    1.40    2.50
  10  -3  -2    8.40    2.20
 -10  -3   2   11.80    3.60
 -10  -3   2   10.80    3.20
 -10  -3   2    6.80    2.20
 -10   3   2    7.90    2.70
  10   3  -2   10.20    2.50
  -9  -3   2   57.39    5.40
  -9  -3   2   55.79    5.30
  -9  -3   2   58.29    4.50
   9  -3  -2   59.69    4.20
   9   3  -2   48.50    4.40
  -9   3   2   58.99    6.70
  -8  -3   2    0.30    2.30
  -8  -3   2   -0.60    2.30
  -8  -3   2   -1.30    1.60
   8   3  -2   -1.30    1.70
  -8   3   2   -2.00    2.10
   7  -3  -2  145.29    5.50
  -7  -3   2  149.29    5.90
  -7  -3   2  143.29    7.50
  -7  -3   2  157.18    7.20
  -7   3   2  142.59    6.40
   7   3  -2  149.39    7.90
   7   3  -2  148.99    5.90
  -6  -3   2   42.60    3.10
   6  -3  -2   40.40    2.80
  -6  -3   2   49.99    4.90
  -6  -3   2   48.00    4.50
   6   3  -2   47.30    4.80
   6   3  -2   44.70    3.30
  -6   3   2   42.40    3.40
  -5  -3   2    7.50    2.80
  -5  -3   2    6.80    2.30
   5   3  -2    8.00    1.30
  -5   3   2    4.80    1.30
   5   3  -2    8.80    2.20
   5   3  -2    7.10    2.60
  -4  -3   2   96.19    6.20
  -4  -3   2   92.29    5.60
  -4   3   2   95.19    6.20
   4   3  -2  100.39    5.50
   4   3  -2   93.39    5.10
  -3  -3   2    2.80    1.90
  -3  -3   2   -2.20    2.90
   3   3  -2    2.40    1.80
  -3   3   2    2.60    2.00
   3   3  -2    0.60    1.50
  -3   3   2    1.40    0.90
   2  -3  -2  131.79    6.20
  -2  -3   2  137.19    6.80
   2   3  -2  149.59    6.20
  -2   3   2  142.29    6.90
  -2   3   2  145.79    4.90
   2   3  -2  142.89    6.40
   1  -3  -2   44.00    3.50
   1   3  -2   45.70    4.00
  -1   3   2   40.20    2.90
  -1   3   2   37.20    4.00
   1   3  -2   38.10    3.50
   0  -3  -2    9.60    2.20
   0   3  -2    9.70    2.40
   0   3   2   11.10    2.40
   0   3  -2    5.30    1.80
   0   3   2   10.80    2.00
  -1  -3  -2  196.38    8.20
  -1   3  -2  218.38    6.80
   1   3   2  197.28    7.70
  -1   3  -2  213.38    8.50
   1   3   2  197.48    7.30
  -2   3  -2   13.10    2.80
  -2   3  -2   11.00    1.70
   2   3   2   13.30    2.20
   3   3   2    9.10    1.90
  -3   3  -2    9.20    1.50
  -3   3  -2    9.70    2.60
   4  -3   2   24.30    2.60
  -4  -3  -2   31.80    4.30
   4   3   2   21.00    3.10
  -4   3  -2   31.90    4.50
  -4   3  -2   28.00    2.20
   5  -3   2   27.40    2.70
   5  -3   2   33.80    2.70
  -5  -3  -2   34.20    4.30
  -5   3  -2   39.00    2.40
  -5   3  -2   29.80    4.90
   5   3   2   32.70    3.20
   5   3   2   31.60    2.90
   6  -3   2    9.20    1.70
  -6  -3  -2    4.70    2.60
   6  -3   2    9.00    1.80
  -6   3  -2    4.20    3.00
  -6   3  -2   12.50    1.80
   6   3   2    7.30    1.80
   7  -3   2   22.80    2.50
  -7  -3  -2   30.00    4.20
   7  -3   2   29.10    3.30
   7   3   2   29.00    3.60
  -7   3  -2   28.30    4.50
  -7   3  -2   21.80    2.60
  -8  -3  -2   16.60    3.60
   8  -3   2   11.00    2.30
  -8   3  -2   12.60    3.20
   8   3   2   14.40    2.60
  -8   3  -2   20.50    4.40
  -9  -3  -2   37.10    4.90
   9  -3   2   32.80    4.30
  -9   3  -2   34.20    4.70
   9   3   2   32.60    4.70
  -9   3  -2   35.50    5.30
 -10  -3  -2   11.70    3.60
  10  -3   2    9.30    2.90
 -10   3  -2    8.10    2.60
  10   3   2   10.10    2.70
 -10   3  -2   17.80    4.60
  11  -3   2    1.00    2.90
 -11  -3  -2   -5.70    2.80
 -11   3  -2   -1.00    2.50
 -11   3  -2    2.20    4.20
  11   3   2    0.30    2.70
 -12  -3  -2   17.10    4.60
 -12   3  -2    9.00    5.10
  12   3   2   15.40    4.00
 -12   3  -2   15.00    3.10
  13  -3   2   15.30    4.80
 -13  -3  -2   20.60    5.00
  13   3   2   15.90    4.20
 -13   3  -2    9.80    5.60
 -13   3  -2   17.20    3.60
 -14  -3  -2    4.00    4.30
  14  -3   2   -0.90    4.20
 -14   3  -2   11.30    3.80
 -14   3  -2    2.10    6.20
  14   3   2   -0.80    3.70
 -12  -4   2   -0.60    5.00
  12  -4  -2    8.20    2.90
 -12  -4   2    2.80    3.70
 -12  -4   2   -0.70    3.50
  12   4  -2    2.70    3.20
 -12   4   2    3.20    4.00
  12   4  -2    1.80    5.60
 -11  -4   2   -2.10    4.40
  11  -4  -2   -0.20    2.50
 -11  -4   2   -4.60    3.40
 -11   4   2   -1.40    6.40
  11   4  -2    3.00    4.80
 -11   4   2    0.10    3.40
  11   4  -2    5.50    2.70
 -10  -4   2    5.60    4.70
  10  -4  -2   -1.00    2.10
 -10  -4   2    1.30    3.20
 -10   4   2   11.50    5.70
  10   4  -2   -2.00    2.30
 -10   4   2    3.00    2.90
  10   4  -2    1.10    4.60
  -9  -4   2   20.20    4.50
  -9  -4   2   22.00    4.70
   9   4  -2   13.20    4.50
   9   4  -2   15.50    2.70
  -9   4   2   13.30    3.00
  -9   4   2   19.80    5.70
  -8  -4   2    6.10    3.90
  -8  -4   2    0.60    3.00
   8   4  -2   -0.40    1.80
  -8   4   2   -0.50    2.20
   8   4  -2   -2.60    3.70
  -8   4   2   -3.90    4.60
  -7  -4   2    7.50    3.90
  -7  -4   2   -0.50    2.70
   7   4  -2    0.00    3.30
  -7   4   2    1.60    4.20
   6   4  -2   11.90    3.80
  -6   4   2   17.30    4.40
  -5  -4   2   33.40    4.70
   5   4  -2   26.20    4.10
  -5   4   2   31.20    4.90
   5   4  -2   25.30    4.30
  -4  -4   2    3.70    2.50
   4   4  -2    3.40    2.90
   4   4  -2   -1.30    3.10
  -4   4   2   -2.40    3.50
  -3  -4   2   11.40    2.80
  -3   4   2   16.90    4.20
   3   4  -2   14.70    3.90
  -3   4   2   14.50    2.10
   3   4  -2   20.50    3.60
   2  -4  -2   -0.70    2.10
  -2  -4   2   -1.10    1.90
   2   4  -2    2.10    2.40
  -2   4   2    0.00    3.30
  -2   4   2   -1.00    1.60
   2   4  -2   -0.20    3.10
   1  -4  -2    8.20    2.40
  -1   4   2   14.50    2.50
   1   4  -2   11.00    2.70
   1   4  -2   14.60    3.50
  -1   4   2   11.80    3.60
   0  -4   2   38.20    4.40
   0  -4  -2   33.50    4.20
   0   4   2   32.20    5.60
   0   4  -2   44.30    4.00
   0   4  -2   36.50    5.70
   0   4   2   46.70    4.40
  -1  -4  -2    2.00    2.30
   1  -4   2    2.70    2.30
  -1   4  -2    6.70    2.00
   1   4   2    5.10    3.20
   1   4   2    4.70    2.40
  -1   4  -2   11.00    3.80
  -2  -4  -2    0.40    2.00
  -2   4  -2   -0.30    3.50
  -2   4  -2    5.10    1.80
   2   4   2   -3.40    2.30
   2   4   2    1.60    2.90
  -3  -4  -2   -0.80    2.20
  -3   4  -2   -2.80    3.50
   3   4   2   -4.30    2.70
  -3   4  -2    3.50    1.80
   3   4   2    3.70    2.90
  -4  -4  -2    5.50    2.60
  -4   4  -2    0.80    1.70
  -4   4  -2   -2.70    3.50
   4   4   2    2.00    3.00
   4   4   2    2.20    3.10
  -5  -4  -2   -0.10    2.60
  -5   4  -2    5.50    1.90
   5   4   2    2.20    3.50
   5   4   2    0.50    2.80
  -5   4  -2    2.80    3.90
  -6  -4  -2  142.19    8.40
  -6   4  -2  128.09    5.10
  -6   4  -2  127.19    9.30
  -7  -4  -2    6.20    3.20
  -7   4  -2    8.80    4.70
  -8  -4  -2    2.00    3.10
   8   4   2   -0.10    2.00
  -8   4  -2    3.20    4.80
  -9  -4  -2    6.80    3.90
   9   4   2   14.50    2.80
  -9   4  -2   17.40    5.70
 -10  -4  -2   22.50    5.50
  10  -4   2    8.80    2.90
 -10   4  -2   20.50    6.30
  10   4   2   15.30    3.30
  11  -4   2   18.90    3.40
 -11  -4  -2   22.10    5.60
  11   4   2   18.10    3.80
 -11   4  -2   35.10    7.70
  -7  -5   2   11.60    4.80
   7   5  -2    5.50    5.70
  -6  -5   2   14.70    4.40
   6   5  -2   15.90    5.50
  -6   5   2   18.30    7.60
  -5  -5   2   10.30    4.50
  -5   5   2    7.90    6.60
   5   5  -2    2.50    4.90
   5   5  -2   -2.70    5.10
  -4  -5   2    0.40    2.60
   4   5  -2    1.10    5.30
  -4   5   2   17.90    6.60
   4   5  -2    2.90    4.40
  -3  -5   2    1.60    2.70
   3   5  -2    2.00    3.80
  -3   5   2    8.10    5.50
   3   5  -2    7.90    5.20
  -2  -5   2    4.30    2.80
  -2   5   2    2.40    2.80
   2   5  -2   -2.00    5.20
   2   5  -2    6.00    3.80
  -2   5   2    8.90    5.70
  -1  -5   2    0.60    3.10
   1  -5  -2    0.90    3.60
  -1   5   2   -1.50    3.20
   1   5  -2   -8.60    5.10
   1   5  -2    1.60    3.70
  -1   5   2    4.60    5.20
   0  -5  -2    2.00    3.30
   0  -5   2   -1.20    3.30
   0   5   2   12.50    3.60
   0   5  -2   -5.00    5.10
   0   5   2    4.30    5.20
   0   5  -2    8.40    3.50
  -1  -5  -2    2.70    3.20
   1   5   2    7.50    3.90
   1   5   2   12.90    5.10
  -1   5  -2    6.80    3.30
  -1   5  -2   16.40    5.90
  -2  -5  -2    0.50    2.90
   2   5   2   -6.10    4.20
  -2   5  -2    6.90    3.20
  -2   5  -2   -0.50    5.60
   2   5   2   -6.70    4.70
  -3  -5  -2    0.50    3.50
  -3   5  -2    8.30    3.00
   3   5   2    4.70    4.90
   3   5   2    5.30    4.80
  -3   5  -2    5.20    6.30
  -4  -5  -2    1.40    3.70
   4   5   2    6.00    4.80
  -4   5  -2   -2.40    6.50
  -4   5  -2    0.30    2.80
   4   5   2    1.60    4.90
  -5  -5  -2    4.70    3.30
   5   5   2   10.50    5.10
   5   5   2   -8.80    5.00
  -5   5  -2    7.90    7.20
  -5   5  -2    4.20    2.70
  -6  -5  -2   -0.90    3.50
   6   5   2    0.10    5.40
  -6   5  -2    3.90   11.90
  18   0  -3   -8.30    4.60
 -18   0   3    1.80    4.30
  17   0  -3   -7.50    4.20
 -17   0   3    0.30    3.60
  16   0  -3    5.20    4.00
 -16   0   3    3.70    3.40
  15   0  -3   -0.40    3.20
 -14   0   3   -2.40    2.20
  14   0  -3   -1.70    2.70
 -13   0   3   -1.40    1.70
  13   0  -3    1.90    2.30
 -12   0   3   -0.50    1.70
  12   0  -3   -0.20    2.00
 -11   0   3    4.10    1.80
  11   0  -3    3.20    1.90
  10   0  -3   -0.70    1.40
 -10   0   3   -1.20    1.30
   9   0  -3    0.00    1.30
  -9   0   3    1.20    1.40
  -8   0   3   -1.00    1.10
   7   0  -3   -0.50    0.90
  -7   0   3   -1.10    0.80
  -6   0   3    0.60    0.70
   6   0  -3   -0.40    0.80
  -5   0   3   -0.80    0.60
   5   0  -3   -0.40    0.70
   4   0  -3    0.60    0.60
  -4   0   3   -0.20    0.40
   3   0  -3   -0.40    0.40
   3   0  -3    0.30    0.40
  -3   0   3   -0.10    0.30
  -2   0   3    0.10    0.20
   2   0  -3   -0.20    0.30
   2   0  -3   -0.20    0.30
  -2   0   3    0.40    0.30
   1   0  -3   -0.10    0.20
  -1   0   3    0.20    0.20
   1   0   3    0.20    0.20
   1   0   3    0.50    0.40
  -1   0  -3   -0.10    0.30
  -1   0  -3   -0.40    0.20
   2   0   3   -0.40    0.30
   2   0   3   -0.50    0.40
  -3   0  -3   -0.60    0.40
   3   0   3    0.10    0.60
   4   0   3    0.20    0.60
  -4   0  -3   -0.80    0.50
  -5   0  -3   -0.30    0.60
   5   0   3    0.70    0.70
  -6   0  -3   -0.40    0.70
   6   0   3   -1.00    0.80
  -7   0  -3   -1.10    1.00
   7   0   3    0.00    1.10
  -8   0  -3    0.60    1.00
   8   0   3    1.00    1.40
   9   0   3   -1.80    1.60
  -9   0  -3   -2.00    1.10
 -10   0  -3   -2.40    1.50
 -11   0  -3   -1.60    1.60
  11   0   3   -0.20    2.30
 -12   0  -3   -1.90    1.70
  12   0   3   -3.20    1.90
  13   0   3   -4.10    2.80
 -13   0  -3   -3.70    2.30
  14   0   3    0.00    2.50
 -14   0  -3   -2.00    2.30
 -15   0  -3   -1.80    2.70
  15   0   3    1.80    3.00
  16   0   3   -3.10    3.70
 -16   0  -3   -3.70    3.50
  17   0   3    4.50    5.00
 -17   0  -3    2.70    4.30
  17  -1  -3   22.60    3.50
  17  -1  -3   18.20    5.70
 -17  -1   3   12.00    3.90
 -17   1   3   13.10    3.80
  17   1  -3   11.50    4.90
  16  -1  -3    3.90    4.00
 -16  -1   3    0.40    3.20
  16   1  -3    2.40    3.80
  15  -1  -3   -2.20    3.30
 -15  -1   3    1.90    3.00
  15   1  -3   -0.40    3.40
 -15   1   3   -3.30    2.80
  14  -1  -3   37.80    6.10
 -14  -1   3   36.00    5.30
 -14   1   3   31.80    4.80
  14   1  -3   29.20    4.80
  13  -1  -3   32.60    4.40
 -13  -1   3   28.80    4.90
 -13   1   3   29.80    4.40
  13   1  -3   32.00    4.50
 -12  -1   3  408.76   14.10
  12  -1  -3  407.46   14.10
 -12   1   3  388.86   13.80
  12   1  -3  412.76   14.20
  11  -1  -3    7.40    2.30
 -11  -1   3    4.90    1.90
  11   1  -3    9.30    2.30
 -11   1   3    7.60    1.70
 -10  -1   3  146.19    7.00
  10  -1  -3  156.68    7.10
  10   1  -3  152.48    7.10
 -10   1   3  135.49    6.60
  -9  -1   3   50.09    4.00
   9  -1  -3   49.00    4.10
   9   1  -3   44.90    4.00
  -9   1   3   46.10    3.70
  -8  -1   3   -1.80    1.10
   8  -1  -3    0.00    1.40
  -7  -1   3   51.09    3.40
   7  -1  -3   47.30    3.50
  -7   1   3   44.60    3.20
   7   1  -3   51.19    3.40
  -6  -1   3 1290.87   30.60
   6  -1  -3 1313.37   30.50
   6   1  -3 1337.37   30.50
  -6   1   3 1283.37   30.60
  -5  -1   3  128.49    4.70
   5  -1  -3  126.69    4.80
  -5   1   3  123.79    4.70
   5   1  -3  123.79    4.60
  -4  -1   3   25.30    1.70
  -4  -1   3   20.70    1.60
   4  -1  -3   22.30    1.80
   4   1  -3   24.10    1.70
  -4   1   3   23.80    1.80
  -3  -1   3    4.30    0.90
  -3  -1   3    3.80    0.90
  -3   1   3    3.90    0.90
   3   1  -3    2.90    0.70
   3   1  -3    3.60    1.10
  -2  -1   3 2199.68   50.29
   2  -1  -3 2388.86   50.09
  -2  -1   3 2260.67   49.60
  -2  -1   3 2340.77   50.29
   2   1  -3 2352.06   50.89
  -2   1   3 2078.39   50.69
   2   1  -3 2378.66   50.09
   2   1  -3 2179.58   50.09
   2   1  -3 2363.66   50.29
  -2   1   3 2396.96   49.90
  -1  -1   3 7647.93  167.98
  -1  -1   3 7620.24  167.18
   1  -1  -3 7652.93  167.38
  -1  -1   3 7342.77  168.08
  -1  -1   3 7729.23  165.08
   1   1  -3 7895.01  167.48
  -1   1   3 7809.12  165.28
   1   1  -3 7634.04  165.18
   1   1  -3 7370.66  167.08
   0  -1   3 1657.73   37.30
   0  -1  -3 1685.53   36.60
   0  -1   3 1619.64   36.50
   0   1  -3 1596.04   36.40
   0   1  -3 1674.73   37.20
   0   1   3 1764.72   36.60
   1  -1   3 1392.66   31.20
  -1  -1  -3 1439.16   31.60
   1  -1   3 1428.26   32.20
  -1   1  -3 1383.86   32.00
  -1   1  -3 1370.76   31.00
  -1   1  -3 1502.15   31.80
   2  -1   3   83.59    2.80
  -2   1  -3   87.89    2.80
   2   1   3   90.59    3.20
  -2   1  -3   84.29    3.50
   3  -1   3   33.20    1.60
  -3   1  -3   34.00    1.70
   3   1   3   33.20    2.00
  -3   1  -3   31.10    2.20
   4  -1   3  153.18    4.40
  -4  -1  -3  156.98    5.20
   4  -1   3  156.78    5.60
   4   1   3  145.99    5.20
  -4   1  -3  150.28    5.30
  -4   1  -3  145.49    5.40
  -4   1  -3  156.98    4.60
   5  -1   3 1469.45   32.90
  -5  -1  -3 1505.05   34.40
   5  -1   3 1470.25   34.50
   5   1   3 1471.25   34.40
  -5   1  -3 1525.65   34.60
   6  -1   3   14.10    2.30
   6  -1   3   16.30    1.50
  -6  -1  -3   15.10    2.10
   6   1   3   13.60    2.30
  -6   1  -3   17.00    2.00
   7  -1   3  486.15   12.30
  -7  -1  -3  497.85   14.10
   7  -1   3  483.65   14.30
   7   1   3  522.15   14.40
  -7   1  -3  488.55   14.10
   8  -1   3   69.89    4.70
  -8  -1  -3   80.49    4.60
   8  -1   3   75.29    3.30
  -8   1  -3   70.69    4.30
   8   1   3   74.79    4.80
   9  -1   3  365.56   10.10
  -9  -1  -3  376.86   12.20
   9  -1   3  364.96   12.40
   9   1   3  379.16   12.50
  10  -1   3  251.17    7.90
  10  -1   3  247.88   10.20
 -10  -1  -3  264.67   10.10
 -10   1  -3  257.97    9.80
  10   1   3  265.87   10.40
  11  -1   3  385.76   11.20
  11  -1   3  400.16   14.00
 -11  -1  -3  408.36   13.90
  11   1   3  386.76   13.90
 -11   1  -3  402.46   13.70
  12  -1   3   32.70    3.30
 -12  -1  -3   38.00    4.70
  12  -1   3   31.10    5.20
  12   1   3   44.50    5.80
 -12   1  -3   28.00    4.20
  13  -1   3    5.20    2.20
  13  -1   3    5.60    2.70
 -13  -1  -3    4.60    2.70
  13   1   3    3.20    2.60
 -13   1  -3    1.70    1.90
 -14  -1  -3    2.90    2.70
  14  -1   3    3.10    2.30
  14  -1   3   -1.00    3.00
 -14   1  -3    6.90    2.90
  14   1   3    0.70    2.60
  15  -1   3   46.20    8.00
 -15  -1  -3   43.80    6.40
  15  -1   3   40.20    5.00
  15   1   3   55.79    8.10
 -15   1  -3   40.80    6.60
 -16  -1  -3   39.00    6.90
  16  -1   3   30.60    6.00
  16  -1   3   45.10    5.30
  16   1   3   25.00    5.10
 -16   1  -3   32.70    5.30
 -17  -1  -3   -9.40    4.70
  17  -1   3    4.70    4.00
  17  -1   3   -1.30    5.30
 -17   1  -3   -4.10    3.60
  17   1   3    2.50    4.90
 -17  -2   3    7.10    5.40
  17  -2  -3    6.80    4.30
 -17  -2   3    7.40    5.20
 -17   2   3    3.90    4.10
  17   2  -3    3.10    4.80
  16  -2  -3   -2.20    3.70
 -16  -2   3   -2.90    4.30
 -16  -2   3    9.80    4.30
 -16   2   3    3.60    3.90
  16   2  -3    7.40    4.00
 -15  -2   3   -2.90    3.00
 -15  -2   3    2.60    3.80
  15  -2  -3    7.80    4.00
  15   2  -3    5.40    3.50
 -15   2   3    7.10    3.20
 -14  -2   3   25.70    4.40
 -14  -2   3   22.40    4.10
  14  -2  -3   15.70    4.00
  14   2  -3   11.90    3.60
 -14   2   3    6.40    2.90
  13  -2  -3   -4.50    2.70
 -13  -2   3   -2.90    2.70
 -13  -2   3    0.10    2.50
 -13   2   3   -4.10    2.30
  13   2  -3    1.00    2.60
 -12  -2   3   68.49    5.70
 -12  -2   3   53.29    5.30
  12  -2  -3   61.79    5.70
  12   2  -3   48.70    5.50
 -12   2   3   66.39    5.20
 -11  -2   3   73.49    5.30
 -11  -2   3   65.39    5.40
  11  -2  -3   70.59    5.90
  11   2  -3   77.89    5.80
 -11   2   3   71.59    5.00
  10  -2  -3   12.40    2.90
 -10  -2   3   11.20    2.50
 -10  -2   3   12.80    2.70
  10   2  -3   10.40    2.50
 -10   2   3   11.40    2.30
  -9  -2   3   74.89    5.50
  -9  -2   3   75.99    4.60
   9  -2  -3   75.49    5.40
  -9  -2   3   73.69    4.90
  -9   2   3   63.39    4.40
   9   2  -3   73.49    4.80
  -8  -2   3  162.08    6.50
  -8  -2   3  154.98    8.80
   8  -2  -3  141.09    7.30
  -8  -2   3  170.88    6.80
   8   2  -3  163.38    6.60
  -8   2   3  157.98    6.60
  -7  -2   3    1.30    1.30
  -7  -2   3    3.30    1.80
  -7  -2   3    0.50    1.40
   7  -2  -3    0.10    1.10
   7   2  -3    0.80    1.10
  -7   2   3    0.60    1.30
  -6  -2   3  223.98    7.80
  -6  -2   3  237.18    7.60
  -6  -2   3  231.48    8.30
   6  -2  -3  226.78    7.20
  -6   2   3  224.28    7.80
  -6   2   3  232.78    7.90
   6   2  -3  227.88    7.30
  -5  -2   3    4.10    1.50
  -5  -2   3    4.30    1.20
   5  -2  -3    3.40    1.00
  -5  -2   3    4.50    1.60
  -5   2   3    3.90    1.50
   5   2  -3    3.70    1.00
  -5   2   3    3.90    1.80
   5   2  -3    6.30    1.60
  -4  -2   3   16.70    2.20
   4  -2  -3   18.10    1.40
  -4  -2   3   16.40    2.40
  -4  -2   3   14.00    1.70
  -4   2   3   15.30    2.00
   4   2  -3   15.60    1.60
   4   2  -3   17.00    2.40
  -4   2   3   16.30    2.20
  -3  -2   3  343.77   10.20
  -3  -2   3  336.57   10.20
  -3  -2   3  346.27    8.70
   3   2  -3  332.67    9.90
   3   2  -3  348.87    8.50
  -3   2   3  329.77    9.80
   3   2  -3  334.07    9.90
   3   2  -3  336.47    9.80
  -3   2   3  336.97    8.80
   2  -2  -3   17.90    1.80
  -2  -2   3   17.90    1.90
  -2  -2   3   19.70    2.50
  -2   2   3   16.70    1.50
   2   2  -3   17.60    2.30
  -2   2   3   15.20    2.20
   2   2  -3   19.70    2.20
   2   2  -3   19.70    2.00
  -1  -2   3 1071.79   26.20
  -1  -2   3 1112.39   26.60
   1  -2  -3 1082.09   25.90
   1   2  -3 1061.99   25.30
  -1   2   3 1106.49   25.80
   1   2  -3 1105.99   26.30
   1   2  -3 1089.99   26.00
   0  -2   3  279.47    8.10
   0  -2   3  262.27    8.50
   0  -2  -3  273.77    8.40
   0  -2   3  273.27    9.00
   0   2  -3  284.37    7.70
   0   2   3  277.27    8.30
   0   2   3  268.37    8.20
   0   2  -3  270.07    8.70
   0   2  -3  275.37    8.50
  -1  -2  -3    3.90    1.30
   1  -2   3    2.30    0.90
   1  -2   3    3.30    0.90
  -1   2  -3    1.80    1.10
   1   2   3    3.90    1.50
  -1   2  -3    3.30    1.00
  -1   2  -3    2.70    1.50
   1   2   3    1.20    1.00
  -2  -2  -3  417.06   11.90
   2  -2   3  427.16   11.00
   2  -2   3  431.86   10.60
  -2   2  -3  419.16   12.40
  -2   2  -3  407.06   11.90
  -2   2  -3  431.46   10.50
   2   2   3  427.96   11.20
   2   2   3  429.56   10.40
  -3  -2  -3   43.60    3.00
   3  -2   3   45.30    2.50
   3  -2   3   44.50    2.40
   3   2   3   47.60    2.50
  -3   2  -3   42.30    3.30
  -3   2  -3   46.20    2.20
   3   2   3   44.60    2.50
  -3   2  -3   42.30    3.40
   4  -2   3  401.86   10.30
   4  -2   3  392.36   11.00
  -4  -2  -3  394.46   11.80
  -4   2  -3  404.56   12.40
   4   2   3  421.46   11.00
  -4   2  -3  419.36   10.10
  -4   2  -3  379.26   11.70
   5  -2   3   80.99    3.30
   5  -2   3   76.99    4.20
  -5  -2  -3   78.99    4.60
  -5   2  -3   83.09    4.90
   5   2   3   84.49    4.30
  -5   2  -3   86.79    3.30
  -5   2  -3   77.39    4.10
   6  -2   3   20.00    1.90
  -6   2  -3   19.60    2.10
  -6   2  -3   17.40    3.10
  -6   2  -3   13.20    2.30
   6   2   3   16.10    2.80
   7  -2   3   10.00    1.50
  -7  -2  -3    8.70    1.70
   7   2   3   12.20    2.20
  -7   2  -3    7.00    1.60
  -7   2  -3    7.80    2.20
   8  -2   3  211.88    6.60
  -8  -2  -3  225.38    8.30
   8  -2   3  219.08    9.00
  -8   2  -3  215.18    8.20
   8   2   3  216.88    8.50
   9  -2   3   43.20    5.00
   9  -2   3   39.40    2.70
  -9  -2  -3   38.70    3.90
  -9   2  -3   38.50    3.60
   9   2   3   42.60    4.60
  10  -2   3  251.67    8.00
  10  -2   3  270.77   10.90
 -10  -2  -3  275.07   10.40
 -10   2  -3  266.47   10.10
  10   2   3  265.27   10.70
 -11  -2  -3   11.20    2.70
  11  -2   3   18.10    2.80
  11  -2   3   13.70    3.30
  11   2   3   16.60    3.70
 -11   2  -3   18.20    3.00
 -12  -2  -3   14.10    3.30
  12  -2   3   12.50    3.20
 -12   2  -3   16.60    3.00
  12   2   3   15.70    4.00
  13  -2   3   89.89    5.10
  13  -2   3   76.19    7.80
 -13  -2  -3   96.99    7.10
 -13   2  -3   91.09    6.90
  13   2   3   99.19    8.10
  14  -2   3    6.20    4.20
  14  -2   3    5.80    2.60
 -14  -2  -3   10.00    3.60
  14   2   3    7.80    3.70
 -14   2  -3    5.90    3.20
  15  -2   3   95.99    9.80
  15  -2   3   77.89    6.10
 -15  -2  -3   90.09    8.60
 -15   2  -3   76.69    7.80
  15   2   3  100.69    9.70
 -16  -2  -3    4.30    4.70
  16  -2   3   -0.70    3.60
  16  -2   3    3.20    5.40
 -16   2  -3   -1.10    5.80
  16   2   3    7.00    5.00
 -16   2  -3   -2.80    4.00
 -15  -3   3   -4.50    4.90
 -15  -3   3    3.10    4.60
  15  -3  -3   -2.90    3.60
  15   3  -3    3.00    3.90
 -15   3   3   -1.60    3.80
 -14  -3   3   31.70    5.70
 -14  -3   3   31.90    5.20
  14  -3  -3   23.10    4.80
 -14  -3   3   29.90    5.40
  14   3  -3   23.50    4.40
 -14   3   3   16.30    3.50
 -13  -3   3    4.10    3.80
 -13  -3   3    2.80    3.90
 -13  -3   3    1.40    3.00
  13   3  -3   -2.50    3.00
 -12  -3   3    0.00    3.40
  12  -3  -3   -0.30    2.50
 -12  -3   3    4.80    3.20
 -12  -3   3    7.00    2.90
 -12   3   3    5.80    2.70
  12   3  -3    5.40    2.90
 -11  -3   3    6.60    3.40
 -11  -3   3   12.70    3.70
 -11  -3   3    7.00    2.60
 -11   3   3    0.60    2.30
  11   3  -3    4.80    2.50
 -10  -3   3    1.50    2.00
 -10  -3   3    2.40    2.60
 -10  -3   3    1.00    2.70
  10  -3  -3    3.10    1.90
 -10   3   3   -3.50    2.30
  10   3  -3   -2.90    1.90
  10   3  -3    1.10    3.20
  -9  -3   3   -0.40    1.90
   9  -3  -3   -1.60    1.50
  -9  -3   3   -1.30    2.50
  -9  -3   3    1.10    2.40
   9   3  -3   -3.80    2.60
   9   3  -3   -1.80    1.70
  -9   3   3   -2.20    2.70
  -8  -3   3   54.19    4.20
   8  -3  -3   45.00    3.50
  -8  -3   3   49.10    5.10
  -8  -3   3   51.89    5.00
  -8   3   3   45.90    4.90
   8   3  -3   40.70    5.40
   8   3  -3   49.00    4.00
  -7  -3   3    1.30    2.20
  -7  -3   3   -0.30    2.10
   7  -3  -3   -1.40    1.20
  -7  -3   3   -2.40    1.50
  -7   3   3   -2.40    1.80
   6  -3  -3  166.58    5.50
  -6  -3   3  174.68    6.10
  -6  -3   3  157.68    7.50
  -6  -3   3  173.18    8.30
   6   3  -3  169.58    5.90
  -6   3   3  168.98    6.40
   6   3  -3  168.98    7.90
  -5  -3   3   13.30    3.40
  -5  -3   3   10.70    2.60
  -5   3   3    8.20    1.60
   5   3  -3    7.90    1.30
   5   3  -3   10.70    2.60
  -4  -3   3    1.30    2.00
  -4  -3   3    1.90    2.00
   4   3  -3    0.20    1.90
   4   3  -3    1.20    1.60
  -3  -3   3  144.09    8.90
  -3  -3   3  166.08    7.60
   3   3  -3  175.78    7.00
  -3   3   3  170.68    7.80
   3   3  -3  172.98    7.20
   2  -3  -3    0.90    1.40
  -2  -3   3   -1.80    1.80
  -2   3   3   -1.00    1.10
   2   3  -3   -2.10    1.80
  -2   3   3    1.10    1.90
   2   3  -3   -0.80    1.70
   1  -3  -3  252.87    9.30
   1   3  -3  269.57    8.60
  -1   3   3  265.87    9.70
   1   3  -3  262.57    9.60
  -1   3   3  273.77    8.10
   0  -3  -3   12.60    2.80
   0   3   3   12.20    2.40
   0   3   3   10.00    1.90
   0   3  -3   12.60    2.80
   0   3  -3   10.40    2.00
  -1  -3  -3   32.00    3.50
   1   3   3   33.50    3.40
  -1   3  -3   29.60    3.90
  -1   3  -3   31.20    2.70
  -2   3  -3  128.79    6.70
   2   3   3  127.89    5.70
  -2   3  -3  120.59    4.80
   3  -3   3   33.70    3.00
  -3  -3  -3   35.10    5.90
   3   3   3   31.80    3.30
  -3   3  -3   39.10    2.60
  -3   3  -3   40.60    4.70
  -4  -3  -3   83.79    5.90
   4  -3   3   85.79    4.20
   4  -3   3   84.99    3.80
  -4   3  -3   86.69    6.20
  -4   3  -3   84.29    3.70
   4   3   3   83.99    4.40
   5  -3   3   70.39    3.90
   5  -3   3   64.99    3.70
  -5  -3  -3   78.39    5.70
   5   3   3   68.89    3.90
   5   3   3   62.09    3.90
  -5   3  -3   70.69    3.40
   6  -3   3   -0.90    1.50
   6  -3   3   -0.40    1.30
  -6  -3  -3    2.50    2.40
   6   3   3    0.10    1.60
  -6   3  -3   -0.30    1.30
  -6   3  -3   -0.20    2.80
  -7  -3  -3   46.10    5.00
   7  -3   3   51.19    4.00
   7  -3   3   51.69    3.40
  -7   3  -3   46.70    3.30
  -7   3  -3   50.69    6.10
   7   3   3   48.40    4.30
   8  -3   3   47.20    3.30
   8  -3   3   42.00    4.30
  -8  -3  -3   45.90    5.10
   8   3   3   32.40    4.40
  -8   3  -3   46.40    6.20
   9  -3   3   21.30    3.40
  -9  -3  -3   20.50    4.50
   9  -3   3   25.80    3.00
   9   3   3   29.80    4.80
  -9   3  -3   28.00    4.60
  10  -3   3   54.09    5.70
 -10  -3  -3   69.69    6.20
  10  -3   3   53.79    3.90
  10   3   3   57.39    5.90
 -10   3  -3   54.69    7.20
 -10   3  -3   61.89    5.40
 -11  -3  -3   21.10    5.00
  11  -3   3   12.70    4.10
  11  -3   3   16.10    2.50
 -11   3  -3   21.20    4.80
  11   3   3   17.40    3.90
 -11   3  -3   17.40    3.30
  12  -3   3    6.20    4.90
 -12  -3  -3    7.60    4.00
  12   3   3    2.90    3.60
 -12   3  -3    4.40    2.90
 -12   3  -3    2.70    5.00
  13  -3   3   31.40    5.30
 -13  -3  -3   29.20    5.90
  13   3   3   27.10    5.00
 -13   3  -3   43.00    6.20
  14  -3   3    0.30    4.20
 -14  -3  -3    2.40    4.60
 -14   3  -3    0.50    6.10
  14   3   3    0.30    4.10
 -14   3  -3    7.10    4.20
 -12  -4   3    8.30    5.30
  12  -4  -3    7.70    2.70
 -12  -4   3    5.20    3.90
 -12   4   3    5.10    4.10
  12   4  -3    1.90    2.90
  12   4  -3   -0.10    5.40
 -11  -4   3   24.90    5.80
 -11  -4   3   10.40    3.90
 -11  -4   3    8.90    3.10
  11  -4  -3   15.40    2.80
  11   4  -3   16.20    3.00
 -11   4   3   16.60    3.90
  11   4  -3   22.10    5.70
 -10  -4   3    0.90    2.50
  10  -4  -3    3.40    2.10
 -10  -4   3   -0.10    3.50
 -10  -4   3    2.40    4.40
 -10   4   3   -0.30    3.00
  10   4  -3   -0.90    2.30
 -10   4   3   -3.20    5.70
  10   4  -3    2.40    4.20
  -9  -4   3   10.10    3.90
   9  -4  -3    9.00    2.00
  -9  -4   3   16.30    4.70
   9   4  -3   11.80    4.60
   9   4  -3    7.60    2.30
  -9   4   3   12.50    5.70
  -9   4   3   12.50    2.90
  -8  -4   3   -1.80    2.80
  -8  -4   3   -1.40    3.70
   8   4  -3   -1.80    1.60
   8   4  -3    1.10    3.50
  -8   4   3    1.80    2.20
  -8   4   3    4.80    4.70
  -7  -4   3  111.09    8.40
  -7  -4   3  111.49    7.50
   7   4  -3  116.29    7.90
  -7   4   3  114.69    9.50
  -6  -4   3  170.88    9.80
  -6  -4   3  170.88    9.20
  -6   4   3  174.98   10.30
   6   4  -3  189.48    9.40
  -5  -4   3  170.88    9.60
  -5  -4   3  149.59    8.60
  -5   4   3  179.48   10.10
   5   4  -3  161.08    8.60
   5   4  -3  157.08    8.50
  -4  -4   3    2.70    2.40
  -4   4   3    7.50    4.00
   4   4  -3    5.50    2.90
   4   4  -3    3.90    3.40
  -3  -4   3   -1.60    1.90
   3   4  -3   -1.60    2.40
  -3   4   3    2.60    3.50
  -2  -4   3   34.20    4.40
   2  -4  -3   38.70    4.30
   2   4  -3   43.90    5.90
   2   4  -3   47.90    4.80
  -2   4   3   46.20    3.60
  -2   4   3   39.10    6.00
  -1  -4   3  117.79    7.20
   1  -4  -3  128.09    7.20
  -1   4   3  132.59    5.90
   1   4  -3  136.49    6.50
   1   4  -3  129.59    8.00
  -1   4   3  127.49    8.00
   0  -4  -3   29.30    3.90
   0  -4   3   27.50    4.10
   0   4   3   29.30    5.30
   0   4  -3   32.70    3.90
   0   4  -3   29.50    4.90
   0   4   3   25.90    4.10
   1  -4   3   -2.20    2.00
  -1  -4  -3   -1.80    2.00
  -1   4  -3    7.50    3.60
   1   4   3    3.60    3.00
   1   4   3   -1.30    2.30
  -1   4  -3    0.40    1.90
  -2  -4  -3   38.00    4.70
   2   4   3   41.30    5.20
  -2   4  -3   40.20    3.80
  -2   4  -3   46.00    6.30
  -3  -4  -3    1.20    2.80
   3   4   3    6.30    3.00
  -3   4  -3    1.40    1.80
  -3   4  -3    4.90    3.70
   3   4   3    1.30    2.90
  -4  -4  -3  197.38    9.80
  -4   4  -3  212.28    7.00
   4   4   3  209.28    8.80
  -4   4  -3  217.38   10.70
  -5  -4  -3    2.00    2.50
   5   4   3   -2.50    2.70
  -5   4  -3    6.10    2.00
  -5   4  -3    5.70    4.20
  -6  -4  -3  202.58   10.30
  -6   4  -3  198.68    6.80
  -6   4  -3  206.98   11.30
  -7  -4  -3    5.40    3.40
  -7   4  -3    3.20    2.20
  -7   4  -3   10.40    5.40
  -8  -4  -3   20.40    5.10
   8  -4   3   11.40    2.50
   8   4   3    9.00    2.50
  -8   4  -3   13.70    5.30
  -9  -4  -3    3.00    3.80
   9  -4   3    1.90    2.50
  -9   4  -3   -2.80    5.80
   9   4   3    3.80    2.80
  10  -4   3   58.69    5.70
 -10  -4  -3   49.90    6.70
 -10   4  -3   48.40    8.00
  10   4   3   49.70    6.20
 -11  -4  -3   -1.00    4.10
  11  -4   3   -5.40    3.20
  11   4   3    2.30    3.30
 -11   4  -3    1.80    7.40
  -7  -5   3   -3.00    3.90
  -7   5   3  -18.30   11.80
   7   5  -3   -6.30    5.10
  -6  -5   3   10.40    4.30
   6   5  -3    8.80    5.30
  -6   5   3    3.80    7.10
  -5  -5   3    6.90    4.00
   5   5  -3   13.10    5.30
   5   5  -3    7.50    4.80
  -5   5   3   15.40    6.80
  -4  -5   3    7.40    3.30
   4   5  -3   -0.20    5.50
   4   5  -3    7.80    4.60
  -4   5   3   -2.70    6.10
  -3  -5   3    7.10    3.00
   3   5  -3    9.00    4.30
   3   5  -3   12.60    5.70
  -3   5   3   10.70    5.70
  -2  -5   3    6.70    3.90
  -2   5   3   13.90    3.10
   2   5  -3   25.10    5.70
  -2   5   3    3.60    5.60
  -1  -5   3    2.00    2.80
   1  -5  -3   -1.20    3.00
   1   5  -3   -2.60    5.30
  -1   5   3    2.90    5.20
  -1   5   3   -0.70    3.30
   1   5  -3   -3.60    3.40
   0  -5  -3    0.80    2.80
   0  -5   3    0.10    3.00
   0   5  -3   -1.30    3.30
   0   5   3   -4.10    5.00
   0   5  -3    0.30    5.50
   0   5   3   -4.10    3.30
  -1  -5  -3    1.00    2.50
   1   5   3    0.80    3.80
   1   5   3    4.60    5.10
  -1   5  -3    1.80    5.60
  -1   5  -3    4.70    3.10
  -2  -5  -3   -1.30    2.80
  -2   5  -3    7.90    6.20
   2   5   3   -1.90    4.40
   2   5   3    2.00    4.60
  -2   5  -3    2.10    3.10
  -3  -5  -3    0.50    2.60
   3   5   3    2.10    4.70
  -3   5  -3    6.90    6.60
  -3   5  -3    0.50    2.90
  -4  -5  -3   -6.00    3.10
  -4   5  -3    3.10    7.00
   4   5   3    0.20    4.70
  -4   5  -3    0.70    2.90
  -5  -5  -3   15.80    4.70
   5   5   3   19.60    5.70
  -5   5  -3   17.20    7.40
  -5   5  -3   14.30    3.10
   5   5   3   10.40    5.10
  -6  -5  -3   -4.90    4.00
  -6   5  -3    1.10    2.90
   6   5   3    6.70    5.90
 -18   0   4   -1.40    3.60
  18   0  -4   -2.40    4.20
  17   0  -4  100.39    9.50
 -17   0   4   78.29    8.50
 -16   0   4  235.18   11.70
  16   0  -4  253.27   12.40
  15   0  -4    0.80    3.10
 -15   0   4    6.50    2.80
  14   0  -4  277.77   11.90
 -14   0   4  277.37   11.80
  13   0  -4   47.90    5.40
 -13   0   4   43.40    5.00
  12   0  -4  178.48    8.50
 -12   0   4  184.78    8.60
 -11   0   4  582.24   17.50
  11   0  -4  586.24   17.40
 -10   0   4    0.10    1.40
  10   0  -4    1.50    1.50
   9   0  -4 1457.75   34.50
  -9   0   4 1395.76   34.60
  -8   0   4    9.30    1.70
   8   0  -4    8.30    1.90
   7   0  -4  110.09    4.90
  -7   0   4  118.09    5.10
   6   0  -4   20.10    2.00
  -6   0   4   19.20    1.90
   5   0  -4 2548.34   56.59
  -5   0   4 2579.84   56.79
   5   0  -4 2572.24   57.49
   4   0  -4   11.80    1.30
   4   0  -4    9.30    1.00
  -4   0   4   10.30    1.20
   3   0  -4 1261.47   28.80
   3   0  -4 1301.67   28.30
  -3   0   4 1272.97   28.40
  -3   0   4 1239.68   27.90
   2   0  -4 1016.00   22.40
  -2   0   4 1008.90   22.50
  -2   0   4 1049.70   22.90
   1   0  -4  534.25   12.00
  -1   0   4  536.05   12.00
   0   0   4 4227.48   92.59
   0   0  -4 4266.97   92.69
   1   0   4  754.22   16.90
   1   0   4  751.72   16.70
  -1   0  -4  750.12   16.90
   2   0   4 3432.96   74.29
   3   0   4 1289.27   28.60
   3   0   4 1279.27   29.40
   4   0   4 1085.69   25.80
  -4   0  -4 1109.89   25.80
   5   0   4  377.16   10.90
  -5   0  -4  382.76   10.90
   6   0   4   17.40    2.30
  -6   0  -4   19.20    2.10
   7   0   4   69.99    4.30
  -7   0  -4   64.99    4.00
   8   0   4   58.09    4.40
  -8   0  -4   63.39    4.10
  -9   0  -4  366.96   12.20
   9   0   4  367.56   12.50
  10   0   4  133.09    7.40
 -10   0  -4  124.79    6.70
 -11   0  -4   15.10    3.00
 -12   0  -4  126.59    7.40
  13   0   4   75.99    7.10
 -13   0  -4   85.39    6.60
 -14   0  -4   -0.20    2.40
  14   0   4    1.30    3.60
 -15   0  -4   68.89    7.30
  15   0   4   80.49    8.70
 -16   0  -4    1.20    3.20
  16   0   4   -2.30    3.40
  16   0   4   -2.30    3.70
  17   0   4   35.10    7.80
 -17   0  -4   28.30    5.00
  17   0   4   39.60    6.90
 -18  -1   4    9.30    4.80
  18  -1  -4    9.60    4.80
  18  -1  -4    4.10    3.50
 -18   1   4    0.00    4.40
  18   1  -4    1.70    4.20
  17  -1  -4   18.40    5.00
 -17  -1   4    9.10    3.70
  17   1  -4   17.00    4.20
 -17   1   4   13.10    4.00
  16  -1  -4   83.79    8.20
 -16  -1   4   83.19    8.00
 -16   1   4   74.59    7.70
  16   1  -4   83.09    8.20
  15  -1  -4   74.39    7.30
 -15  -1   4   77.59    7.00
 -15   1   4   71.89    6.80
  15   1  -4   66.09    7.30
 -14  -1   4    8.30    2.70
  14  -1  -4   13.10    3.50
  14   1  -4   17.80    4.20
 -14   1   4    6.80    2.50
 -13  -1   4   13.00    3.30
  13  -1  -4   13.10    3.00
  13   1  -4   16.30    3.80
 -13   1   4    9.30    2.80
  12  -1  -4 1391.96   35.80
 -12  -1   4 1431.56   36.30
 -12   1   4 1414.86   36.20
  12   1  -4 1423.46   35.90
  11  -1  -4   91.89    5.70
 -11  -1   4   85.49    5.80
  11   1  -4   80.99    5.60
 -11   1   4   76.69    5.30
  10  -1  -4   12.00    2.70
 -10  -1   4   13.10    2.60
  10   1  -4   10.40    2.20
 -10   1   4   12.50    2.40
  -9  -1   4  457.45   13.90
   9  -1  -4  464.95   13.80
   9   1  -4  470.45   13.80
  -9   1   4  457.55   13.80
  -8  -1   4  404.96   12.20
   8  -1  -4  408.16   12.10
   8   1  -4  413.36   12.10
  -8   1   4  395.96   12.10
  -7  -1   4  854.21   21.30
   7  -1  -4  844.42   21.10
  -7   1   4  821.52   21.20
   7   1  -4  853.31   21.10
  -6  -1   4  105.59    4.50
   6  -1  -4  101.09    4.50
   6   1  -4  103.29    4.40
  -6   1   4  106.69    4.50
   5  -1  -4  145.59    5.10
  -5   1   4  134.19    5.00
   5   1  -4  143.59    5.00
   5   1  -4  142.79    5.20
  -4  -1   4   17.90    1.60
  -4  -1   4   17.50    1.50
  -4   1   4   15.60    1.70
   4   1  -4   18.30    1.60
   4   1  -4   16.50    1.70
  -3  -1   4  576.84   14.40
  -3  -1   4  570.74   13.90
  -3  -1   4  588.74   14.20
   3   1  -4  599.44   13.80
  -3   1   4  577.74   13.90
  -3   1   4  608.14   13.80
   3   1  -4  556.34   14.20
   2  -1  -4 3361.76   73.29
  -2  -1   4 3297.37   72.49
  -2  -1   4 3205.78   72.69
  -2  -1   4 3374.76   72.99
  -2  -1   4 3443.06   73.89
   2   1  -4 3259.27   73.59
   2   1  -4 3408.66   73.49
  -2   1   4 3299.27   73.19
  -2   1   4 3441.66   72.69
  -1  -1   4 9677.83  209.48
  -1  -1   4 9492.05  209.68
  -1  -1   4 9485.65  209.88
   1  -1  -4 9560.64  208.28
  -1   1   4 9999.00  207.18
   1   1  -4 9442.26  209.48
   1   1  -4 9773.62  209.58
   1   1  -4 9179.98  208.68
   0  -1   4 5907.01  129.59
   0  -1  -4 5836.42  128.89
   0  -1   4 6048.90  129.79
   0  -1   4 5813.22  129.99
   0   1  -4 5762.22  129.79
   0   1  -4 5900.91  129.39
   0   1  -4 6278.07  129.79
   1  -1   4 1315.87   29.80
   1  -1   4 1357.86   30.90
  -1  -1  -4 1353.36   30.10
  -1   1  -4 1299.77   29.70
  -1   1  -4 1333.47   30.70
  -1   1  -4 1432.46   30.40
   2  -1   4 1718.73   37.10
   2  -1   4 1596.44   38.50
   2  -1   4 1724.73   38.30
  -2   1  -4 1665.13   36.90
  -2   1  -4 1745.93   38.20
   3  -1   4  211.38    6.90
   3  -1   4  217.38    5.90
  -3   1  -4  222.28    5.90
  -3   1  -4  218.08    6.80
   3   1   4  220.08    6.60
   4  -1   4 1132.89   25.20
   4  -1   4 1136.69   26.50
  -4   1  -4 1105.79   25.30
   4   1   4 1116.99   26.30
  -4   1  -4 1108.59   26.40
   5  -1   4  709.53   16.70
   5  -1   4  714.73   18.20
  -5  -1  -4  718.33   18.00
  -5   1  -4  688.63   17.90
  -5   1  -4  706.83   18.00
   5   1   4  720.63   18.10
   6  -1   4    8.90    1.30
  -6  -1  -4    8.00    1.70
   6  -1   4    6.00    1.70
   6   1   4    7.40    1.70
   7  -1   4  472.45   12.10
   7  -1   4  464.65   14.00
  -7  -1  -4  486.95   13.90
   7   1   4  470.65   13.90
  -7   1  -4  479.55   13.90
  -8  -1  -4   81.49    4.70
   8  -1   4   77.39    3.50
   8  -1   4   78.09    5.00
  -8   1  -4   81.69    4.60
   8   1   4   78.09    5.00
   9  -1   4  885.51   21.80
   9  -1   4  885.31   24.40
  -9  -1  -4  952.90   24.50
  -9   1  -4  920.61   24.40
   9   1   4  924.81   24.50
  10  -1   4   41.70    5.00
  10  -1   4   46.60    3.10
 -10  -1  -4   39.20    4.40
  10   1   4   36.40    4.90
 -10   1  -4   39.10    3.90
  11  -1   4  671.73   19.80
  11  -1   4  664.93   16.70
 -11  -1  -4  535.15   18.60
  11   1   4  649.14   19.70
 -11   1  -4  670.53   19.50
  12  -1   4  109.29    7.40
  12  -1   4  101.19    5.20
  12   1   4  104.39    7.60
 -12   1  -4   92.59    6.30
  13  -1   4   18.20    2.90
 -13  -1  -4   10.30    2.60
  13  -1   4   13.80    4.20
 -13   1  -4   13.80    2.80
  13   1   4    8.30    3.00
  14  -1   4    2.40    2.60
 -14  -1  -4   -0.60    2.60
  14  -1   4   -0.60    2.70
  14   1   4   -2.00    3.30
 -14   1  -4    5.50    3.30
  15  -1   4   28.20    5.20
 -15  -1  -4   43.10    6.60
  15  -1   4   47.60    5.10
  15   1   4   48.30    8.10
 -15   1  -4   40.30    6.70
  16  -1   4   54.29    9.70
 -16  -1  -4   55.99    7.80
  16  -1   4   63.79    6.00
  16   1   4   60.19    9.40
 -17  -2   4    2.40    4.90
 -17  -2   4    7.10    5.40
  17  -2  -4    8.10    4.40
 -17   2   4    3.60    4.10
  17   2  -4    5.40    4.40
  16  -2  -4   11.20    4.10
 -16  -2   4   15.80    5.10
 -16  -2   4    8.30    4.00
  16   2  -4    3.00    3.50
 -16   2   4    4.40    3.50
 -15  -2   4   16.30    3.70
  15  -2  -4    9.70    3.80
 -15   2   4    6.70    3.20
  15   2  -4   11.10    4.00
 -14  -2   4   68.89    7.00
 -14  -2   4   70.79    6.80
  14  -2  -4   60.89    6.70
 -14   2   4   67.39    6.30
  14   2  -4   71.39    7.10
  13  -2  -4   53.99    6.00
 -13  -2   4   60.09    5.90
 -13  -2   4   75.19    6.30
 -13   2   4   71.59    5.80
  13   2  -4   62.99    6.30
  12  -2  -4   26.50    4.70
 -12  -2   4   33.50    4.90
 -12  -2   4   36.50    4.90
 -12   2   4   30.60    4.40
  12   2  -4   30.70    4.70
 -11  -2   4   58.79    5.20
 -11  -2   4   66.79    5.50
  11  -2  -4   60.59    5.40
 -11   2   4   60.79    4.60
  11   2  -4   63.09    5.20
  10  -2  -4   25.00    4.40
 -10  -2   4   25.90    3.90
 -10  -2   4   32.50    4.20
 -10  -2   4   31.10    4.20
  10   2  -4   29.10    3.70
 -10   2   4   25.10    3.50
  -9  -2   4   24.80    3.80
  -9  -2   4   25.10    4.20
  -9  -2   4   24.90    3.60
   9  -2  -4   27.00    4.10
   9   2  -4   26.60    3.30
  -9   2   4   19.70    3.30
  -8  -2   4   78.29    5.20
   8  -2  -4   72.49    5.00
  -8  -2   4   81.59    4.80
  -8  -2   4   82.09    4.90
   8   2  -4   82.29    4.50
  -8   2   4   74.09    4.60
  -7  -2   4   34.10    3.10
  -7  -2   4   30.10    3.20
  -7  -2   4   34.60    3.20
  -7   2   4   24.40    3.40
   7   2  -4   28.40    3.40
   7   2  -4   27.40    2.70
  -7   2   4   32.50    3.10
  -6  -2   4    2.80    1.30
   6  -2  -4    2.80    1.00
  -6  -2   4    5.40    1.70
  -6  -2   4    3.00    1.60
  -6   2   4    2.10    1.40
  -6   2   4    2.20    1.80
   6   2  -4    1.40    1.00
   6   2  -4    4.70    1.80
  -5  -2   4   -1.50    1.10
  -5  -2   4    0.10    1.30
   5  -2  -4   -0.40    0.70
  -5  -2   4   -1.10    0.90
   5   2  -4   -0.60    1.30
  -5   2   4    1.30    1.70
   5   2  -4   -0.60    0.80
  -5   2   4   -0.70    1.30
  -4  -2   4   15.30    2.50
  -4  -2   4    9.50    1.40
   4  -2  -4   13.00    1.30
  -4  -2   4   17.50    2.10
   4   2  -4   12.30    1.50
   4   2  -4   13.70    2.20
  -4   2   4   14.30    2.20
  -3  -2   4  190.38    5.70
  -3  -2   4  196.18    6.90
  -3  -2   4  196.28    7.10
   3   2  -4  195.78    6.80
  -3   2   4  187.48    5.80
  -3   2   4  189.98    6.50
   3   2  -4  193.38    6.70
   3   2  -4  192.88    6.70
  -2  -2   4  109.29    5.00
   2  -2  -4  105.59    4.30
  -2  -2   4  103.29    4.60
  -2  -2   4  105.89    3.50
   2   2  -4  107.19    4.40
  -2   2   4  105.49    4.40
   2   2  -4  103.89    4.70
  -2   2   4   99.39    3.50
   2   2  -4   98.99    4.50
  -1  -2   4   14.80    1.80
  -1  -2   4   13.10    2.00
  -1  -2   4   18.90    2.70
   1  -2  -4   14.70    1.80
  -1  -2   4   12.70    1.20
   1   2  -4   17.50    2.00
   1   2  -4   20.50    2.40
   1   2  -4   13.20    2.20
   0  -2   4  202.78    7.00
   0  -2   4  208.58    6.70
   0  -2   4  205.08    7.60
   0  -2  -4  202.58    6.80
   0   2  -4  208.28    7.30
   0   2  -4  207.98    6.30
   0   2   4  205.08    6.70
   0   2  -4  196.98    6.90
   1  -2   4  247.48    7.50
   1  -2   4  255.97    8.80
   1  -2   4  257.77    6.90
  -1  -2  -4  260.27    8.10
   1   2   4  257.27    7.90
  -1   2  -4  255.67    8.60
  -1   2  -4  255.67    7.20
   1   2   4  250.57    7.60
  -1   2  -4  255.17    8.20
  -2  -2  -4   78.39    3.80
   2  -2   4   75.29    3.10
   2  -2   4   72.99    3.20
  -2   2  -4   65.29    4.10
  -2   2  -4   74.19    3.00
  -2   2  -4   76.49    4.10
   2   2   4   75.09    3.30
   2   2   4   71.79    3.10
   3  -2   4  146.49    4.90
  -3  -2  -4  145.99    5.80
   3  -2   4  147.29    5.20
  -3   2  -4  141.39    6.00
  -3   2  -4  147.89    6.30
   3   2   4  148.79    5.10
  -3   2  -4  149.09    4.70
   3   2   4  144.19    4.80
   4  -2   4  470.95   12.70
  -4  -2  -4  471.75   13.40
   4  -2   4  467.65   12.00
   4   2   4  484.65   12.60
  -4   2  -4  469.85   13.90
  -4   2  -4  442.76   13.30
  -4   2  -4  484.85   11.70
  -5  -2  -4  133.79    6.10
   5  -2   4  136.99    4.80
  -5   2  -4  138.79    4.70
   5   2   4  140.39    5.70
  -5   2  -4  139.99    6.50
   6  -2   4   32.30    3.60
   6  -2   4   35.40    2.30
  -6   2  -4   34.00    3.60
  -6   2  -4   31.10    2.60
   6   2   4   30.80    3.20
   7  -2   4   26.20    2.40
   7  -2   4   26.70    4.70
   7   2   4   34.40    3.80
  -7   2  -4   28.60    3.90
  -7   2  -4   28.70    2.90
   8  -2   4    0.00    1.20
   8  -2   4   -1.20    2.20
   8   2   4   -1.60    1.70
  -8   2  -4    1.80    2.20
  -8   2  -4    1.20    1.40
  -9  -2  -4    1.30    1.80
   9  -2   4    4.10    1.40
   9  -2   4    2.00    2.50
  -9   2  -4    2.30    2.50
  -9   2  -4    6.70    1.70
   9   2   4    5.20    2.40
  10  -2   4    6.60    2.70
  10  -2   4    7.10    1.80
 -10  -2  -4    4.20    2.10
 -10   2  -4    9.20    3.30
  10   2   4    5.90    2.70
 -11  -2  -4    0.70    1.90
  11  -2   4    0.70    2.70
  11  -2   4    0.40    1.80
 -11   2  -4   -0.90    3.00
 -11   2  -4   -2.00    2.10
  11   2   4    1.70    2.20
 -12  -2  -4    1.50    2.40
  12  -2   4    4.00    2.30
  12  -2   4    6.60    2.90
 -12   2  -4    7.80    3.60
  12   2   4    6.60    3.00
  13  -2   4    3.80    3.10
 -13  -2  -4    4.00    3.00
  13  -2   4    5.60    2.50
 -13   2  -4    5.50    3.20
 -13   2  -4    4.40    3.80
  13   2   4    5.20    3.80
  14  -2   4    4.90    3.70
 -14  -2  -4   -3.00    3.30
  14  -2   4    1.60    2.90
  14   2   4    4.00    4.00
 -14   2  -4   -7.00    4.20
  15  -2   4   31.60    4.30
 -15  -2  -4   37.30    6.00
  15  -2   4   27.20    5.30
 -15   2  -4   32.40    6.10
 -15   2  -4   22.00    4.30
  15   2   4   27.20    5.90
 -15  -3   4   21.30    5.70
 -15  -3   4   15.10    4.60
  15   3  -4   20.30    4.40
 -15   3   4    9.20    4.10
  15   3  -4   19.20    5.70
 -14  -3   4   16.30    4.90
  14  -3  -4   21.30    4.50
 -14  -3   4   21.30    4.80
 -14  -3   4   18.80    4.40
  14   3  -4   18.10    5.70
 -14   3   4   13.10    3.40
  14   3  -4   18.40    4.10
 -13  -3   4   13.10    4.40
 -13  -3   4    2.20    3.40
 -13  -3   4    7.40    3.30
  13   3  -4    3.20    2.90
  13   3  -4   12.30    5.10
 -13   3   4    6.10    3.10
 -12  -3   4   14.50    3.50
 -12  -3   4   25.50    5.20
 -12  -3   4   18.40    4.40
 -12   3   4   12.70    3.30
  12   3  -4   16.20    4.30
  12   3  -4   15.90    3.40
 -11  -3   4    1.80    3.30
 -11  -3   4    2.00    2.50
 -11  -3   4    5.80    3.60
  11  -3  -4    1.40    2.20
  11   3  -4    1.00    3.30
  11   3  -4    3.60    2.40
 -11   3   4    1.10    2.30
 -10  -3   4    3.30    2.50
  10  -3  -4    2.90    1.80
 -10  -3   4    5.40    3.20
 -10  -3   4    5.10    2.20
 -10   3   4    7.60    2.90
  10   3  -4    4.50    3.20
  10   3  -4    3.50    2.10
  -9  -3   4    6.00    3.00
  -9  -3   4    2.90    2.00
  -9  -3   4    8.40    3.00
   9  -3  -4    1.10    1.60
  -9   3   4    1.10    2.90
   9   3  -4    4.30    2.00
   9   3  -4    2.40    3.00
  -8  -3   4   62.49    4.50
   8  -3  -4   61.89    3.80
  -8  -3   4   71.69    5.70
  -8  -3   4   61.49    5.20
   8   3  -4   69.49    4.40
  -8   3   4   59.39    5.30
   8   3  -4   63.19    5.90
  -7  -3   4   29.70    3.50
  -7  -3   4   29.40    4.60
   7  -3  -4   27.90    2.60
  -7  -3   4   33.50    4.40
   7   3  -4   27.80    3.10
   7   3  -4   29.90    4.70
  -7   3   4   29.10    4.10
  -6  -3   4    1.80    2.40
  -6  -3   4   -1.60    1.40
  -6  -3   4    5.00    2.60
   6   3  -4   -1.20    1.90
  -6   3   4    1.60    1.70
  -5  -3   4   -0.60    2.20
  -5  -3   4    1.90    2.60
   5   3  -4    0.50    1.70
  -5   3   4    0.00    1.30
  -4  -3   4    4.00    2.30
  -4  -3   4    1.60    2.20
   4   3  -4    4.80    2.10
   4   3  -4    4.90    2.20
  -3  -3   4   43.50    4.70
   3  -3  -4   45.00    3.80
  -3  -3   4   48.90    4.60
   3   3  -4   51.59    4.00
   3   3  -4   53.69    4.40
  -2  -3   4   49.20    4.60
   2  -3  -4   47.70    3.70
  -2   3   4   45.40    4.30
  -2   3   4   51.29    2.90
   2   3  -4   50.49    3.70
   2   3  -4   43.50    4.20
  -1  -3   4    2.00    2.10
   1  -3  -4    1.30    1.40
   1   3  -4    1.40    1.90
   1   3  -4    1.20    1.50
  -1   3   4    1.00    1.80
  -1   3   4   -1.00    1.30
   0  -3  -4    8.20    1.90
   0   3  -4   13.00    3.00
   0   3   4    8.80    2.20
   0   3  -4   11.60    2.00
  -1  -3  -4   13.60    3.00
   1  -3   4    9.20    3.20
   1  -3   4   11.00    2.00
   1   3   4    9.10    2.20
  -1   3  -4    9.60    2.60
  -1   3  -4   11.10    1.90
   2  -3   4   19.40    2.80
  -2   3  -4   16.90    3.10
  -2   3  -4   19.80    2.40
   2   3   4   16.90    2.90
  -3  -3  -4  199.58   10.40
   3  -3   4  217.48    7.40
  -3   3  -4  209.38    6.50
   3   3   4  207.28    7.40
  -3   3  -4  202.08    9.00
   4  -3   4   73.79    4.10
  -4  -3  -4   74.39    5.60
   4  -3   4   66.49    3.60
   4   3   4   67.79    4.00
   4   3   4   69.69    3.80
  -4   3  -4   69.49    3.50
  -4   3  -4   76.09    5.90
  -5  -3  -4    5.20    2.70
   5  -3   4    4.70    1.60
   5  -3   4    5.50    1.50
  -5   3  -4    5.10    3.00
   5   3   4    2.80    1.60
   6  -3   4    0.60    1.50
   6  -3   4    1.50    1.60
  -6  -3  -4    4.20    2.60
  -6   3  -4    1.60    1.50
   6   3   4    0.50    1.70
  -6   3  -4    0.80    2.80
  -7  -3  -4   27.60    4.30
   7  -3   4   17.00    2.60
   7  -3   4   20.70    2.90
  -7   3  -4   20.70    4.30
   7   3   4   25.30    3.90
  -7   3  -4   21.60    2.90
  -8  -3  -4    0.80    2.50
   8  -3   4   -1.00    1.70
   8  -3   4   -1.20    2.00
  -8   3  -4   -4.20    3.30
   8   3   4   -0.10    2.10
  -9  -3  -4   15.30    3.90
   9  -3   4   13.20    2.40
   9  -3   4   12.30    2.90
   9   3   4   11.20    3.00
  -9   3  -4   11.50    4.20
  10  -3   4   11.70    2.40
 -10  -3  -4   19.10    4.10
  10  -3   4    5.10    2.90
 -10   3  -4   13.80    4.50
  10   3   4    9.60    3.20
  11  -3   4   -2.00    2.20
 -11  -3  -4   -1.80    3.30
 -11   3  -4   -5.50    4.50
  11   3   4   -2.30    3.20
  12  -3   4    2.50    2.80
  12  -3   4    0.90    4.60
 -12  -3  -4   -0.40    3.80
  12   3   4   -6.00    3.40
 -12   3  -4   -8.70    4.90
  13  -3   4    8.50    4.60
 -13  -3  -4    0.10    4.10
  13  -3   4    0.20    3.10
 -13   3  -4   11.90    5.70
  13   3   4   -1.20    4.00
  14  -3   4   12.30    3.80
 -14  -3  -4   21.40    5.80
  14   3   4   23.90    5.40
 -14   3  -4   17.40    6.90
 -12  -4   4   -2.00    5.50
  12  -4  -4    4.60    2.70
 -12  -4   4    3.70    4.30
 -12  -4   4    4.40    3.70
  12   4  -4   -3.10    4.70
 -12   4   4    0.40    4.10
  12   4  -4    1.30    3.00
  11  -4  -4   -1.40    2.30
 -11  -4   4   -2.50    3.80
 -11  -4   4    0.90    2.90
 -11  -4   4    2.10    5.30
  11   4  -4    4.70    2.60
 -11   4   4   -1.30    3.50
  11   4  -4   -0.30    4.30
  10  -4  -4    4.20    2.10
 -10  -4   4   10.80    3.80
 -10  -4   4   11.10    5.00
 -10  -4   4    6.50    2.70
  10   4  -4    2.30    4.50
  10   4  -4    3.80    2.30
 -10   4   4    4.70    3.20
  -9  -4   4    9.30    4.60
  -9  -4   4    8.90    3.60
  -9   4   4    5.70    2.80
   9   4  -4    8.60    2.20
   9   4  -4    3.60    4.00
  -8  -4   4   17.50    4.50
  -8  -4   4   17.10    4.20
  -8   4   4   15.90    2.80
   8   4  -4   18.40    4.40
  -7  -4   4  151.68    8.70
  -7  -4   4  144.89    9.30
  -7   4   4  135.99    9.90
   7   4  -4  150.28    8.90
  -7   4   4  136.99    6.20
  -6  -4   4   52.59    7.00
  -6  -4   4   46.60    5.40
   6   4  -4   47.70    6.50
  -6   4   4   45.80    7.50
  -5  -4   4  151.68    9.20
   5   4  -4  162.68    8.40
  -5   4   4  144.69    9.50
   5   4  -4  146.79    8.40
  -4  -4   4   32.00    4.50
  -4  -4   4   32.00    5.40
   4   4  -4   34.40    5.30
   4   4  -4   31.80    4.90
  -4   4   4   36.90    6.50
  -3  -4   4    5.40    2.00
   3   4  -4   12.90    3.10
  -3   4   4    5.30    3.70
   3   4  -4    9.70    3.60
   2  -4  -4   72.39    5.60
  -2  -4   4   65.59    5.50
   2   4  -4   83.99    5.60
   2   4  -4   79.49    6.70
  -2   4   4   80.39    7.10
  -2   4   4   85.29    4.40
   1  -4  -4   13.60    3.40
  -1  -4   4   11.40    3.00
   1   4  -4   18.70    4.10
   1   4  -4   19.80    3.00
  -1   4   4   10.40    3.60
  -1   4   4   20.10    2.90
   0  -4  -4    3.20    2.50
   0  -4   4   -0.40    2.00
   0   4   4    5.70    2.40
   0   4   4    4.80    3.00
   0   4  -4    7.30    2.30
   0   4  -4   -2.90    3.20
  -1  -4  -4    1.50    2.40
  -1   4  -4    3.40    3.40
   1   4   4    6.50    3.10
  -1   4  -4    2.40    2.00
   1   4   4    5.30    2.70
  -2  -4  -4    0.40    2.50
  -2   4  -4    6.40    3.80
   2   4   4   -2.10    2.70
   2   4   4    0.60    2.90
  -2   4  -4    0.80    1.90
  -3  -4  -4   76.69    6.10
  -3   4  -4   66.89    7.20
  -3   4  -4   67.79    4.40
   3   4   4   62.29    5.60
  -4  -4  -4   98.49    6.90
  -4   4  -4  101.09    4.90
   4   4   4   76.89    5.80
  -4   4  -4   94.79    8.30
  -5  -4  -4    2.80    3.20
  -5   4  -4    6.40    4.10
   5   4   4   -0.80    2.80
  -5   4  -4   -1.90    1.80
  -6  -4  -4  196.28   10.10
   6  -4   4  211.08    8.20
  -6   4  -4  208.48    7.10
  -6   4  -4  177.68   11.20
   7  -4   4    3.90    2.70
  -7  -4  -4    8.70    3.60
   7   4   4    0.40    2.20
  -7   4  -4    6.20    4.80
   8  -4   4   -2.10    2.60
   8  -4   4    3.80    2.80
  -8  -4  -4    0.30    3.10
   8   4   4   -2.90    2.40
  -8   4  -4    2.00    5.40
  -9  -4  -4    6.50    3.70
   9  -4   4    6.90    2.90
   9   4   4    0.80    2.80
  -9   4  -4    4.20    5.60
  10  -4   4   -1.00    3.30
 -10  -4  -4    3.30    3.70
  10   4   4    1.30    3.10
 -10   4  -4   10.10    6.90
 -11  -4  -4    4.90    4.80
  11  -4   4   -1.80    3.60
  11   4   4    7.40    3.70
 -11   4  -4    8.20    8.30
  -7  -5   4    1.20    3.30
   7   5  -4   -0.70    5.00
  -7   5   4  -12.30   12.00
  -6  -5   4    2.00    3.30
  -6   5   4    0.50    7.40
   6   5  -4   15.00    5.10
  -5  -5   4    5.80    3.10
  -5   5   4   13.10    6.60
   5   5  -4    2.20    4.80
  -4  -5   4    0.00    3.20
   4   5  -4   12.20    5.90
  -4   5   4   -3.50    6.00
   4   5  -4   -4.80    4.00
  -3  -5   4    6.90    3.80
   3   5  -4   -5.50    5.30
  -3   5   4   -7.80    5.80
   3   5  -4   -1.10    3.90
  -2  -5   4    0.50    3.00
  -2   5   4   -7.80    5.30
   2   5  -4   -7.40    5.40
  -2   5   4   -1.80    2.90
   2   5  -4    1.00    3.90
  -1  -5   4   -3.90    3.00
   1  -5  -4   -2.90    2.80
   1   5  -4    1.90    3.60
   1   5  -4    3.50    5.50
  -1   5   4   -2.40    5.10
   0  -5  -4   -1.50    3.00
   0   5  -4    2.80    3.50
   0   5   4    1.10    3.80
   0   5   4   10.50    5.10
   0   5  -4  -10.60    5.70
  -1  -5  -4    1.90    3.20
   1   5   4    0.30    4.90
  -1   5  -4   -0.30    5.90
  -1   5  -4   -0.30    3.20
   1   5   4    3.70    4.30
  -2  -5  -4   -1.70    2.50
   2   5   4   -1.30    4.80
   2   5   4    1.40    4.60
  -2   5  -4   -8.80    6.30
  -2   5  -4   -1.50    3.10
  -3  -5  -4   13.70    4.20
   3   5   4   22.60    5.20
  -3   5  -4   16.70    6.80
  -3   5  -4   19.90    3.50
   3   5   4   16.00    5.20
  -4  -5  -4    0.70    3.20
  -4   5  -4   -1.30    7.20
   4   5   4    4.00    5.10
  -4   5  -4    5.20    3.20
   4   5   4   -6.80    4.80
  -5  -5  -4   13.90    4.70
  -5   5  -4   18.30   12.30
  -5   5  -4   14.50    3.30
   5   5   4   16.90    5.90
   5   5   4   19.00    5.30
  -6  -5  -4   -1.40    4.40
 -18   0   5   -4.60    3.50
  18   0  -5    2.90    4.30
  17   0  -5    0.30    3.50
 -17   0   5    3.10    4.00
 -16   0   5    1.20    2.60
  16   0  -5   -2.60    3.40
  15   0  -5    1.10    2.60
 -15   0   5    1.10    2.80
 -14   0   5    0.20    2.40
  14   0  -5   -0.20    2.40
 -13   0   5    0.20    2.20
  13   0  -5    1.60    2.40
  12   0  -5   -1.20    1.80
 -12   0   5    0.90    2.10
 -11   0   5   -1.50    1.70
  11   0  -5   -2.50    1.50
  10   0  -5   -1.40    1.30
 -10   0   5   -2.30    1.30
  -9   0   5   -2.60    1.30
   9   0  -5    0.30    1.40
  -8   0   5   -1.20    1.20
  -7   0   5   -0.70    0.80
   7   0  -5   -0.90    0.90
   6   0  -5   -0.90    0.60
  -6   0   5    0.00    0.80
   6   0  -5    0.00    0.70
  -5   0   5   -0.80    0.60
   5   0  -5    0.30    0.60
   5   0  -5   -0.80    0.60
   4   0  -5   -0.20    0.60
  -4   0   5   -0.10    0.50
   4   0  -5   -0.10    0.50
  -4   0   5    0.70    0.50
   3   0  -5    0.10    0.40
  -3   0   5    0.30    0.40
  -3   0   5    1.00    0.40
   3   0  -5   -0.10    0.40
  -2   0   5    0.20    0.30
   2   0  -5    0.20    0.40
  -2   0   5   -0.30    0.30
   1   0  -5    0.10    0.40
  -1   0   5    0.10    0.30
   1   0   5   -0.40    0.30
   1   0   5    0.30    0.50
  -1   0  -5    0.30    0.50
   2   0   5   -0.20    0.40
   3   0   5    0.00    0.60
   3   0   5    0.30    0.50
   4   0   5   -0.40    0.60
   4   0   5   -0.20    0.80
   5   0   5    1.90    1.00
  -6   0  -5   -0.80    0.90
   6   0   5   -1.40    1.10
   7   0   5    0.00    1.50
  -7   0  -5   -1.10    0.90
   8   0   5   -1.50    1.20
  -8   0  -5   -1.40    1.20
   9   0   5   -1.80    1.50
  -9   0  -5   -2.40    1.40
 -10   0  -5   -2.90    1.50
  10   0   5   -1.20    2.10
  11   0   5    0.20    2.00
 -11   0  -5   -1.50    1.80
  12   0   5   -0.80    2.80
 -12   0  -5    0.30    1.80
  13   0   5   -2.10    3.20
 -13   0  -5   -0.50    2.10
  14   0   5    3.40    2.80
  14   0   5    2.40    3.90
 -14   0  -5    0.20    2.40
  15   0   5    3.90    3.50
 -15   0  -5   -1.20    3.60
  15   0   5    1.80    3.10
  16   0   5    3.30    4.80
  16   0   5   -2.50    3.60
 -16   0  -5    3.10    3.20
  18  -1  -5    3.70    4.20
 -18  -1   5    6.30    5.40
  18   1  -5   -0.20    4.70
 -18   1   5    0.40    4.90
 -17  -1   5    0.50    3.40
  17  -1  -5   -0.20    3.60
 -17   1   5    0.20    3.70
  17   1  -5    5.60    3.50
  16  -1  -5    8.60    4.00
 -16  -1   5   12.90    4.40
  16   1  -5   14.40    4.50
 -16   1   5    5.10    3.40
  15  -1  -5   16.50    4.30
 -15  -1   5   12.30    3.00
  15   1  -5   19.20    4.50
 -15   1   5    9.00    3.00
  14  -1  -5  145.19    8.30
 -14  -1   5  132.09    8.40
 -14   1   5  132.99    7.90
  14   1  -5  136.69    8.30
  13  -1  -5   56.59    5.50
 -13  -1   5   63.99    6.20
  13   1  -5   67.09    6.00
 -13   1   5   52.79    5.20
  12  -1  -5   90.19    6.10
 -12  -1   5  102.99    6.90
 -12   1   5   87.89    6.30
  12   1  -5   95.09    6.30
 -11  -1   5    1.70    2.00
  11  -1  -5    0.70    1.60
  11   1  -5    1.20    2.00
 -11   1   5    1.10    1.80
 -10  -1   5   21.80    3.40
  10  -1  -5   14.40    2.30
 -10   1   5   17.30    2.60
  10   1  -5   21.50    3.00
   9  -1  -5  132.59    6.10
  -9  -1   5  133.19    6.30
  -9   1   5  137.69    6.30
   9   1  -5  136.19    6.20
  -8  -1   5    3.40    1.50
   8  -1  -5    2.40    1.50
  -8   1   5    1.80    1.20
   8   1  -5    3.10    1.30
   7  -1  -5   64.89    3.90
  -7  -1   5   78.49    4.20
   7   1  -5   75.09    4.00
  -7   1   5   72.79    4.00
   7   1  -5   71.99    3.90
  -6  -1   5   30.40    2.40
   6  -1  -5   29.10    2.60
   6   1  -5   32.00    2.40
   6   1  -5   30.80    2.60
  -6   1   5   26.80    2.20
  -5  -1   5    0.00    0.70
  -5  -1   5   -1.30    0.70
   5  -1  -5    1.50    1.00
  -5   1   5    0.30    0.70
   5   1  -5   -0.20    0.80
   5   1  -5    0.10    0.70
  -4  -1   5  309.37    8.40
  -4  -1   5  315.47    8.60
   4   1  -5  310.07    8.30
  -4   1   5  298.07    8.50
   4   1  -5  306.37    8.60
  -3  -1   5  398.36   10.80
  -3  -1   5  402.66   10.20
  -3  -1   5  406.96   10.30
  -3  -1   5  396.46   10.60
  -3   1   5  337.27    9.90
   3   1  -5  431.46   10.30
   3   1  -5  395.26   10.40
  -3   1   5  422.16    9.80
   3   1  -5  425.26    9.90
  -2  -1   5  417.26   10.20
  -2  -1   5  395.76   10.90
   2  -1  -5  427.06    9.90
  -2  -1   5  422.26   10.50
   2   1  -5  420.06   10.40
  -2   1   5  422.26   10.00
   2   1  -5  405.86   10.40
  -2   1   5  405.26   10.00
  -1  -1   5  202.68    5.90
  -1  -1   5  199.28    6.40
   1  -1  -5  205.88    5.50
  -1   1   5  209.18    5.50
   1   1  -5  211.08    5.90
   1   1  -5  197.08    5.80
  -1   1   5  205.48    5.20
   1   1  -5  203.28    6.20
   0  -1  -5  802.72   18.10
   0  -1   5  778.02   18.30
   0  -1   5  803.62   19.10
   0   1  -5  774.22   18.10
   0   1  -5  806.52   18.50
   0   1  -5  782.62   18.90
   1  -1   5  198.08    5.70
   1  -1   5  196.38    6.40
  -1   1  -5  217.48    6.10
  -1   1  -5  198.08    5.60
  -1   1  -5  201.28    6.30
   2  -1   5  796.42   19.30
   2  -1   5  785.12   18.20
  -2   1  -5  788.82   19.10
  -2   1  -5  786.22   18.10
   3  -1   5  131.29    5.10
   3  -1   5  127.39    4.10
   3   1   5  131.99    4.80
  -3   1  -5  132.29    4.20
  -3   1  -5  125.39    4.80
   4  -1   5  191.88    5.70
   4  -1   5  186.48    6.80
   4   1   5  194.38    6.60
  -4   1  -5  189.18    6.40
  -4   1  -5  198.88    5.80
   5  -1   5    8.50    1.30
  -5   1  -5    7.30    1.50
   5   1   5    6.50    1.70
   6  -1   5   11.90    2.30
   6  -1   5   11.00    1.50
  -6   1  -5    9.40    1.70
   6   1   5   10.30    2.00
   7  -1   5  240.88    7.20
   7  -1   5  249.68    9.00
  -7  -1  -5  241.38    8.60
  -7   1  -5  235.88    8.50
  -7   1  -5  239.28    8.20
   7   1   5  241.38    8.80
   8  -1   5   29.30    3.70
   8  -1   5   22.90    2.30
  -8  -1  -5   23.50    3.00
  -8   1  -5   18.80    2.90
  -8   1  -5   20.00    2.70
   8   1   5   23.70    3.50
   9  -1   5   36.30    2.80
  -9  -1  -5   25.30    3.60
   9  -1   5   25.40    4.30
  -9   1  -5   25.90    3.40
   9   1   5   35.50    4.30
  10  -1   5    9.20    2.10
  10  -1   5    7.30    3.00
 -10  -1  -5    7.30    2.50
  10   1   5    4.50    2.40
 -10   1  -5    6.50    2.20
  11  -1   5   89.79    4.80
  11  -1   5   88.19    6.80
 -11  -1  -5   91.99    6.40
  11   1   5   81.19    6.90
 -11   1  -5   84.79    5.90
  12  -1   5    2.20    2.20
 -12  -1  -5    5.60    2.70
  12  -1   5    5.50    2.70
  12   1   5    5.80    3.10
 -12   1  -5    1.30    2.30
 -13  -1  -5  133.79    8.20
  13  -1   5  129.69    6.40
  13   1   5  149.29    9.20
 -13   1  -5  122.29    7.80
 -14  -1  -5   36.60    5.90
  14  -1   5   43.20    4.90
  14  -1   5   33.00    5.30
 -14   1  -5   46.70    6.30
 -14   1  -5   45.50    6.20
  14   1   5   46.10    7.70
 -15  -1  -5    1.40    3.80
  15  -1   5    9.30    4.70
  15  -1   5    0.00    3.10
 -15   1  -5    5.20    3.80
 -15   1  -5   10.60    4.20
  15   1   5   -2.20    3.30
  16  -1   5   -7.00    3.50
  16  -1   5    7.50    4.80
 -16  -1  -5    3.90    3.80
 -16   1  -5   -1.10    4.60
 -16   1  -5    0.00    3.90
  16   1   5    0.60    5.00
  17  -2  -5    2.00    4.20
 -17  -2   5    7.10    4.60
 -17  -2   5    5.10    5.30
  17   2  -5    2.80    4.20
 -17   2   5   -1.00    4.10
  17   2  -5   -2.30    4.80
 -16  -2   5   32.60    5.10
  16  -2  -5   50.29    7.60
 -16  -2   5   47.00    8.10
  16   2  -5   42.40    6.80
 -16   2   5   31.30    4.70
  16   2  -5   43.90    7.50
 -15  -2   5   -0.50    3.90
 -15  -2   5    1.70    3.60
  15  -2  -5   -3.70    3.10
  15   2  -5    0.80    3.20
 -15   2   5    1.80    3.60
  14  -2  -5   66.99    6.80
 -14  -2   5   67.29    6.80
 -14  -2   5   64.99    7.20
  14   2  -5   69.59    7.00
 -14   2   5   81.39    6.60
 -13  -2   5  134.49    8.10
  13  -2  -5  124.59    7.70
 -13  -2   5  137.69    8.10
 -13   2   5  131.69    7.60
  13   2  -5  122.79    7.80
 -12  -2   5   -2.30    2.60
  12  -2  -5   -3.20    2.00
 -12  -2   5   -2.90    2.20
 -12   2   5   -0.70    2.00
  12   2  -5   -0.80    2.20
 -11  -2   5  488.35   15.20
 -11  -2   5  490.65   15.60
  11  -2  -5  484.35   15.10
 -11  -2   5  472.65   15.30
  11   2  -5  467.05   15.60
 -11   2   5  491.05   15.40
  11   2  -5  489.95   15.10
  10  -2  -5    1.90    2.10
 -10  -2   5    1.40    2.30
 -10  -2   5    2.20    2.00
 -10  -2   5    1.50    2.50
  10   2  -5    2.50    2.00
  10   2  -5    2.30    2.40
 -10   2   5   -1.30    1.80
  -9  -2   5  258.77    9.60
  -9  -2   5  251.57   10.10
  -9  -2   5  256.37    9.40
   9  -2  -5  254.77    9.20
   9   2  -5  259.07    9.80
   9   2  -5  250.17    9.00
  -9   2   5  252.67    9.30
  -8  -2   5   -1.20    1.50
   8  -2  -5   -1.20    1.60
  -8  -2   5   -0.70    1.70
  -8  -2   5   -0.40    1.70
   8   2  -5   -0.10    1.20
  -8   2   5    1.40    1.50
   8   2  -5    1.30    1.90
  -7  -2   5   27.10    3.30
  -7  -2   5   26.20    3.00
  -7  -2   5   32.60    3.20
   7   2  -5   23.10    2.60
  -7   2   5   29.00    3.00
  -7   2   5   29.50    3.30
   7   2  -5   25.40    3.30
  -6  -2   5   47.30    3.30
  -6  -2   5   51.79    3.60
  -6  -2   5   53.59    3.80
   6  -2  -5   50.99    3.00
  -6   2   5   51.99    3.60
   6   2  -5   55.29    3.80
  -6   2   5   53.19    3.70
   6   2  -5   49.20    3.00
  -5  -2   5  184.38    6.30
  -5  -2   5  173.88    6.80
  -5  -2   5  173.48    6.90
   5  -2  -5  181.18    5.60
  -5   2   5  181.08    6.40
   5   2  -5  169.78    6.70
   5   2  -5  184.58    5.80
  -4  -2   5  235.48    8.20
  -4  -2   5  237.58    7.10
  -4  -2   5  230.88    7.90
   4   2  -5  232.08    7.80
  -4   2   5  229.48    7.50
  -4   2   5  231.08    7.30
   4   2  -5  235.68    7.80
  -3  -2   5  130.89    5.70
  -3  -2   5  129.39    4.50
  -3  -2   5  127.59    5.40
  -3   2   5  135.69    5.10
   3   2  -5  140.99    5.60
   3   2  -5  128.99    5.20
   3   2  -5  128.79    5.30
  -3   2   5  127.09    4.60
   2  -2  -5  498.95   13.10
  -2  -2   5  503.55   13.70
  -2  -2   5  502.35   12.10
  -2  -2   5  497.35   14.10
  -2  -2   5  506.35   13.60
  -2   2   5  490.05   13.00
   2   2  -5  474.85   13.30
   2   2  -5  503.25   13.10
   2   2  -5  499.65   13.70
  -2   2   5  498.55   12.00
  -1  -2   5  721.43   16.30
   1  -2  -5  697.53   17.60
  -1  -2   5  715.33   18.70
  -1  -2   5  721.63   17.90
  -1  -2   5  675.43   18.00
   1   2  -5  701.43   17.90
   1   2  -5  687.33   17.20
   1   2  -5  708.43   18.30
  -1   2   5  701.23   17.40
  -1   2   5  720.53   16.10
   0  -2   5  875.21   21.10
   0  -2  -5  862.11   21.20
   0  -2   5  854.61   21.50
   0  -2   5  877.01   22.30
   0   2  -5  852.21   21.50
   0   2  -5  878.21   21.90
   0   2  -5  856.61   20.50
   0   2   5  897.51   21.10
  -1  -2  -5  119.99    4.80
   1  -2   5  125.09    4.30
   1  -2   5  114.39    5.60
   1  -2   5  112.99    4.60
  -1   2  -5  117.49    5.10
  -1   2  -5  116.49    4.20
  -1   2  -5  114.69    5.30
  -2  -2  -5  291.17    9.10
   2  -2   5  296.07    8.50
   2  -2   5  297.67    8.40
  -2   2  -5  291.57    9.40
  -2   2  -5  297.87    8.10
   2   2   5  300.47    8.30
  -2   2  -5  281.17    9.60
   2   2   5  305.17    8.30
  -3  -2  -5   23.40    2.40
   3  -2   5   19.30    2.40
   3  -2   5   23.00    2.00
   3   2   5   19.40    2.30
  -3   2  -5   22.70    1.90
  -3   2  -5   20.50    2.90
  -3   2  -5   22.20    2.90
  -4  -2  -5   46.30    3.40
   4  -2   5   44.20    2.70
   4  -2   5   33.50    3.00
  -4   2  -5   43.40    3.70
  -4   2  -5   48.10    2.60
   4   2   5   43.70    3.10
  -5  -2  -5   76.09    4.50
   5  -2   5   83.49    3.60
   5   2   5   80.19    4.40
  -5   2  -5   76.49    4.80
  -5   2  -5   76.49    3.50
   6  -2   5   28.10    2.30
  -6   2  -5   19.80    3.50
  -6   2  -5   23.80    2.40
   6   2   5   20.10    3.10
   7  -2   5  156.78    5.60
   7  -2   5  164.08    7.80
  -7   2  -5  153.48    7.50
   7   2   5  167.78    7.10
   8  -2   5    2.10    1.40
   8  -2   5    5.90    2.40
  -8   2  -5    0.00    2.20
   8   2   5    3.70    2.10
   9  -2   5  129.39    5.30
   9  -2   5  127.59    7.50
  -9   2  -5  124.59    7.40
   9   2   5  131.29    7.30
  10  -2   5   46.70    3.70
  10  -2   5   42.30    5.40
 -10   2  -5   45.90    5.70
 -10   2  -5   50.49    4.50
  10   2   5   44.90    5.50
  11  -2   5   -0.70    2.00
  11  -2   5    0.10    2.90
  11   2   5   -0.20    2.90
 -11   2  -5    2.90    2.10
 -11   2  -5   -1.80    3.20
  12  -2   5   -0.70    2.80
  12  -2   5    3.20    2.40
 -12   2  -5    0.00    3.50
 -12   2  -5    2.20    2.30
  12   2   5    6.40    3.20
  13  -2   5   26.90    4.50
  13  -2   5   26.20    4.90
 -13   2  -5   18.60    4.60
 -13   2  -5   24.90    4.40
  14  -2   5   50.19    5.50
  14  -2   5   49.99    8.10
 -14   2  -5   50.39    7.90
 -14   2  -5   40.70    6.50
  14   2   5   44.20    7.90
  15  -2   5   -3.40    4.00
  15  -2   5    3.50    3.50
  15   2   5    0.00    4.90
 -15   2  -5   -5.60    5.00
 -15  -3   5   -9.10    5.10
  15  -3  -5    1.30    3.50
 -15  -3   5    6.70    4.20
 -15   3   5   -3.30    3.90
  15   3  -5   -5.80    5.10
  15   3  -5    9.30    3.70
 -14  -3   5   23.70    4.80
 -14  -3   5   49.30    8.30
  14  -3  -5   51.99    7.20
 -14  -3   5   33.30    5.50
  14   3  -5   30.70    5.80
  14   3  -5   33.30    4.80
 -14   3   5   38.40    6.50
 -13  -3   5    7.10    3.50
 -13  -3   5   11.40    4.40
 -13  -3   5   10.10    3.70
  13   3  -5    7.20    3.10
 -13   3   5    4.60    3.20
  13   3  -5    5.60    4.60
 -12  -3   5   23.60    4.60
 -12  -3   5   17.80    4.60
 -12  -3   5   15.90    3.70
  12   3  -5   11.50    3.10
 -12   3   5   12.70    3.10
  12   3  -5   16.40    4.40
  11  -3  -5   39.20    4.30
 -11  -3   5   43.30    5.10
 -11  -3   5   28.30    4.90
 -11  -3   5   49.40    6.50
 -11   3   5   40.60    5.00
  11   3  -5   29.10    4.80
  11   3  -5   39.10    4.90
  10  -3  -5    2.20    1.70
 -10  -3   5   -0.10    2.20
 -10  -3   5   -2.90    3.00
 -10  -3   5    0.70    2.80
  10   3  -5   -2.60    2.80
  10   3  -5   -3.30    1.90
 -10   3   5   -0.20    2.80
  -9  -3   5   83.39    5.40
  -9  -3   5   75.99    5.80
   9  -3  -5   70.89    4.20
  -9  -3   5   75.79    6.40
   9   3  -5   86.49    6.60
   9   3  -5   76.09    4.90
  -9   3   5   83.49    7.00
  -8  -3   5   25.20    4.20
   8  -3  -5   17.80    2.70
  -8  -3   5   24.00    3.20
  -8   3   5   21.40    3.50
   8   3  -5   19.90    3.30
   8   3  -5   25.90    4.00
  -7  -3   5   62.09    5.60
   7  -3  -5   61.49    3.20
  -7  -3   5   61.99    4.50
  -7  -3   5   63.99    5.50
   7   3  -5   62.09    5.20
  -7   3   5   49.90    4.90
   7   3  -5   58.79    3.80
  -6  -3   5  342.07   12.00
  -6  -3   5  332.67   12.30
  -6  -3   5  358.06   10.40
   6   3  -5  345.77    9.60
   6   3  -5  350.06   11.90
  -6   3   5  349.87   10.50
  -5  -3   5    8.50    2.70
  -5  -3   5    1.50    2.60
  -5  -3   5    1.90    1.40
   5   3  -5    1.00    1.90
  -5   3   5    1.70    1.30
  -4  -3   5   23.50    4.00
  -4  -3   5   18.90    3.70
   4   3  -5   20.10    3.20
   4   3  -5   16.90    2.90
  -3  -3   5   23.10    3.70
   3  -3  -5   19.20    2.90
  -3  -3   5   25.50    4.00
   3   3  -5   28.20    4.00
   3   3  -5   26.50    3.30
  -2  -3   5    2.30    2.30
  -2  -3   5    2.40    2.60
   2  -3  -5    1.30    1.40
   2   3  -5   -1.40    1.40
   2   3  -5    1.00    2.10
  -2   3   5   -1.30    1.20
  -1  -3   5   -0.30    2.30
   1  -3  -5    0.40    1.40
  -1  -3   5   -0.30    2.30
   1   3  -5    2.80    2.00
   1   3  -5    1.40    1.40
  -1   3   5   -0.60    1.80
   0  -3   5   18.30    3.60
   0  -3   5   18.00    3.20
   0  -3  -5   19.20    2.90
   0   3  -5   21.70    3.70
   0   3   5   20.40    3.20
   0   3  -5   19.40    2.60
  -1  -3  -5   12.00    2.60
   1  -3   5   12.60    2.20
  -1   3  -5    9.20    2.50
   1   3   5   10.60    2.10
  -1   3  -5   13.60    2.00
   2  -3   5   88.39    4.70
  -2   3  -5   85.59    4.00
  -2   3  -5   85.79    5.90
   2   3   5   78.89    4.50
   3  -3   5   22.60    2.50
  -3  -3  -5   24.20    4.10
   3  -3   5   30.10    3.10
  -3   3  -5   28.40    4.40
  -3   3  -5   25.30    2.50
   3   3   5   21.50    2.90
   4  -3   5   12.90    1.90
  -4  -3  -5   12.80    3.40
   4  -3   5   13.20    2.20
  -4   3  -5   19.10    2.40
  -4   3  -5    7.30    3.10
   4   3   5   12.40    2.00
   4   3   5   12.90    2.10
   5  -3   5  178.58    6.80
   5  -3   5  190.18    7.00
  -5  -3  -5  180.48    8.70
  -5   3  -5  183.58    6.20
   5   3   5  192.78    7.20
  -5   3  -5  193.38    9.20
   6  -3   5   26.20    3.40
  -6  -3  -5   28.90    4.70
   6  -3   5   32.80    3.50
  -6   3  -5   27.40    4.80
   6   3   5   24.00    3.90
  -6   3  -5   28.30    2.90
   7  -3   5   49.70    4.30
  -7  -3  -5   56.69    5.40
   7  -3   5   55.99    4.00
  -7   3  -5   49.40    3.70
   7   3   5   51.09    4.80
  -7   3  -5   49.10    6.20
   8  -3   5    0.40    1.90
   8  -3   5   -0.50    2.10
  -8  -3  -5    0.20    2.70
  -8   3  -5    5.70    3.70
   8   3   5    5.00    2.40
   9  -3   5   28.60    4.00
  -9  -3  -5   35.70    5.20
   9  -3   5   36.10    3.90
   9   3   5   37.10    5.20
  -9   3  -5   31.20    5.10
 -10  -3  -5    7.40    3.60
  10  -3   5    6.30    2.40
  10  -3   5   -0.40    2.90
 -10   3  -5    4.50    4.20
  10   3   5   11.00    3.20
 -11  -3  -5   -1.50    3.50
  11  -3   5    2.50    2.70
 -11   3  -5   -3.40    4.50
  11   3   5   -1.00    3.20
 -12  -3  -5   17.60    4.90
  12  -3   5   21.80    5.20
  12  -3   5   11.70    3.50
 -12   3  -5   12.60    5.50
  12   3   5    5.00    4.00
  13  -3   5    1.90    3.60
  13  -3   5    2.30    4.30
 -13  -3  -5    1.00    4.30
  13   3   5   13.60    4.60
 -13   3  -5    9.20    6.00
 -12  -4   5    6.10    4.10
 -12  -4   5   -1.10    3.70
  12  -4  -5   11.90    2.60
 -12  -4   5    6.60    5.50
  12   4  -5   -1.30    4.90
 -12   4   5    7.10    4.10
  12   4  -5    4.30    2.90
  11  -4  -5    9.00    2.30
 -11  -4   5   10.60    4.20
 -11  -4   5    9.50    3.30
 -11  -4   5   11.10    5.60
 -11   4   5   13.20    3.70
  11   4  -5    9.20    2.80
  11   4  -5   16.80    5.00
 -10  -4   5   -0.40    3.40
 -10  -4   5    0.50    2.60
 -10  -4   5    0.50    4.80
 -10   4   5    7.80    3.00
  10   4  -5   -8.10    3.90
  10   4  -5    2.20    2.30
  -9  -4   5   27.60    5.60
  -9  -4   5   22.10    4.40
   9   4  -5   30.50    5.60
  -9   4   5   27.90    4.80
  -8  -4   5    5.80    3.20
  -8  -4   5    4.60    4.30
   8   4  -5   10.40    4.30
  -8   4   5    5.70    2.40
  -7  -4   5    5.90    4.30
  -7  -4   5    1.60    2.60
   7   4  -5    0.00    3.30
  -6  -4   5   15.10    4.30
  -6  -4   5    9.70    3.40
  -6   4   5   13.30    4.50
   6   4  -5   10.80    3.60
  -5  -4   5   57.59    5.70
  -5  -4   5   53.59    6.90
  -5   4   5   52.69    7.20
   5   4  -5   48.70    6.10
  -4  -4   5    7.20    2.70
  -4  -4   5   14.30    4.10
   4   4  -5   13.60    4.00
  -4   4   5    8.50    3.70
   4   4  -5    5.20    3.20
  -3  -4   5   24.00    4.00
  -3  -4   5   38.20    6.60
   3   4  -5   26.50    3.90
  -3   4   5   17.00    4.20
   3   4  -5   35.60    5.80
   2  -4  -5    9.60    3.20
   2   4  -5    5.20    3.60
   2   4  -5    8.50    2.80
  -2   4   5    4.10    3.50
  -2   4   5    7.70    2.10
   1  -4  -5   -0.10    1.80
  -1  -4   5   -0.60    1.90
  -1   4   5    0.90    3.20
   1   4  -5    0.50    2.20
   1   4  -5    4.70    3.70
  -1   4   5    1.60    2.20
   0  -4  -5    4.20    2.30
   0  -4   5    5.40    2.40
   0   4  -5    3.90    3.40
   0   4  -5    1.70    2.30
   0   4   5    5.70    2.60
   0   4   5    0.70    3.10
  -1  -4  -5    0.50    2.20
   1   4   5    0.90    3.00
  -1   4  -5   -1.50    3.60
   1   4   5    3.90    2.70
  -1   4  -5    1.30    2.10
  -2  -4  -5   14.80    3.10
   2   4   5   26.60    4.00
  -2   4  -5   25.40    4.70
  -2   4  -5   21.50    2.90
  -3  -4  -5    3.40    2.70
  -3   4  -5    1.00    3.90
   3   4   5   -0.20    2.70
  -3   4  -5    3.20    2.00
  -4  -4  -5    3.00    2.80
  -4   4  -5    2.90    4.00
  -4   4  -5    7.40    2.20
   4   4   5    0.40    2.80
  -5  -4  -5    8.70    3.20
   5  -4   5   17.90    3.40
   5   4   5   16.20    3.00
  -5   4  -5    9.80    4.40
  -5   4  -5   13.50    2.40
   6  -4   5   17.70    3.40
  -6  -4  -5   21.80    4.80
  -6   4  -5   25.00    5.00
   7  -4   5   37.40    4.60
  -7  -4  -5   39.60    5.60
   7  -4   5   35.50    5.00
  -7   4  -5   28.90    4.10
  -7   4  -5   29.70    5.70
   8  -4   5    8.70    2.80
   8  -4   5    5.90    3.10
  -8  -4  -5    8.00    3.70
   8   4   5   11.40    2.90
  -8   4  -5   18.00    5.60
  -9  -4  -5    8.50    3.80
   9  -4   5    7.20    3.20
   9  -4   5    1.00    3.20
   9   4   5    9.80    3.20
  -9   4  -5    6.10    6.00
  10  -4   5   14.90    3.70
 -10  -4  -5   14.80    4.30
  10  -4   5   11.00    3.50
  10   4   5   16.50    3.70
 -10   4  -5   14.10    7.00
  -7  -5   5   12.00    4.90
  -7   5   5    1.10    9.30
  -6  -5   5    2.50    4.00
   6   5  -5   -1.20    4.90
  -5  -5   5   -2.00    3.50
   5   5  -5   -0.80    4.40
  -5   5   5    6.60    6.90
  -4  -5   5    6.30    3.30
  -4   5   5   14.10    6.40
   4   5  -5   12.40    4.60
   4   5  -5   10.80    5.80
  -3  -5   5    4.40    2.80
  -3   5   5   -0.10    5.80
   3   5  -5   -7.40    3.90
   3   5  -5    4.20    5.60
  -2  -5   5    6.20    3.60
  -2   5   5   -2.70    5.30
  -2   5   5   -2.10    2.90
   2   5  -5   -8.80    5.70
   2   5  -5   -2.10    3.60
  -1  -5   5    4.50    3.30
   1  -5  -5    3.90    3.10
  -1   5   5   -2.30    5.20
  -1   5   5    4.00    3.30
   1   5  -5    5.10    6.10
   1   5  -5    6.50    3.70
   0  -5  -5   11.50    4.10
   0   5  -5    5.80    5.90
   0   5   5   -3.00    5.10
   0   5  -5   -1.10    3.40
   0   5   5   -3.00    4.00
  -1  -5  -5   -1.60    3.20
  -1   5  -5    6.10    6.20
   1   5   5    0.80    4.90
   1   5   5    3.30    4.40
  -1   5  -5    2.40    3.40
  -2  -5  -5   -4.60    2.70
   2   5   5    2.40    4.60
  -2   5  -5    6.10    3.30
  -2   5  -5   -6.60    6.90
   2   5   5   -5.20    4.70
  -3  -5  -5    0.10    3.60
  -3   5  -5    8.20    7.20
   3   5   5    8.30    4.90
   3   5   5   10.90    5.00
  -4  -5  -5   -1.90    3.30
  -4   5  -5    3.70    3.30
   4   5   5    7.30    5.40
  -4   5  -5    0.90    7.30
  -5  -5  -5    6.10    4.10
  -5   5  -5    6.50    3.30
   5   5   5   11.00    6.10
   5   5   5    3.90    5.10
  18   0  -6   83.19    7.90
  18   0  -6   83.89    9.90
 -18   0   6   73.69    9.10
 -17   0   6   23.20    4.50
  17   0  -6   11.20    4.10
 -16   0   6    3.70    3.00
  16   0  -6   -0.10    2.90
 -15   0   6   47.20    6.70
  15   0  -6   49.00    6.20
 -14   0   6   -3.40    2.70
  14   0  -6    0.30    2.40
  13   0  -6   55.29    5.30
 -13   0   6   54.69    5.80
 -12   0   6    1.50    2.10
  12   0  -6    3.20    2.30
 -11   0   6  179.98    8.10
  11   0  -6  169.38    7.70
  10   0  -6   16.90    3.00
 -10   0   6   14.80    2.50
   9   0  -6    7.20    1.70
   9   0  -6   11.70    1.90
  -9   0   6    7.90    1.70
   8   0  -6   -0.50    1.30
  -8   0   6    0.40    1.10
   8   0  -6    0.50    1.10
   7   0  -6 4218.18   94.09
   7   0  -6 4083.99   92.19
  -7   0   6 4349.46   92.99
   6   0  -6  254.47    7.80
   6   0  -6  247.18    7.00
  -6   0   6  252.77    8.00
   5   0  -6  223.58    6.20
   5   0  -6  219.38    6.70
   4   0  -6 2774.32   61.19
  -4   0   6 2686.73   59.59
  -4   0   6 2679.43   59.49
   4   0  -6 2714.53   60.89
  -3   0   6   11.20    1.00
  -3   0   6   10.10    1.20
   3   0  -6   11.30    1.00
  -2   0   6 3245.08   72.79
   2   0  -6 3313.57   72.19
   1   0  -6 1412.56   31.50
  -1   0   6 1465.75   31.60
   0   0   6    2.80    0.50
   0   0  -6    2.30    0.60
   1   0   6  507.85   12.00
  -1   0  -6  509.15   12.10
   1   0   6  507.95   12.00
   2   0   6  114.89    3.70
   3   0   6 2120.19   47.00
   3   0   6 2159.88   48.10
   4   0   6 3017.70   66.19
   4   0   6 3058.09   67.49
   5   0   6 1313.77   30.90
   5   0   6 1260.17   29.40
   6   0   6 2329.07   52.39
   6   0   6 2230.98   50.69
   7   0   6  573.24   16.30
   7   0   6  557.54   14.60
   8   0   6    6.20    1.50
   8   0   6    2.80    1.90
   9   0   6  285.97   11.10
  -9   0  -6  302.17   10.90
  10   0   6  323.57   12.30
 -10   0  -6  327.87   11.90
  11   0   6   12.20    3.50
 -11   0  -6   14.30    3.30
  11   0   6   14.80    2.70
  12   0   6  430.56   13.50
  12   0   6  457.55   16.40
 -12   0  -6  468.05   15.90
  13   0   6   24.20    5.20
  13   0   6   14.10    2.90
 -13   0  -6    9.90    2.60
  14   0   6  259.87    9.90
 -14   0  -6  264.87   12.10
  14   0   6  245.78   12.80
  15   0   6    6.70    4.90
  15   0   6   -0.30    3.30
 -15   0  -6    5.60    3.10
  16   0   6  142.09   11.70
  16   0   6  126.59    8.30
  18  -1  -6   21.80    4.10
 -18  -1   6   17.30    4.50
  18  -1  -6   36.00    6.60
  18   1  -6   22.00    5.30
 -18   1   6   17.80    4.30
  18   1  -6   24.50    5.50
  17  -1  -6   30.80    4.20
  17  -1  -6   30.10    5.30
 -17  -1   6   27.70    4.70
 -17   1   6   36.00    5.90
  17   1  -6   33.30    5.10
  17   1  -6   44.60    6.40
  16  -1  -6    3.40    2.60
  16  -1  -6    4.10    3.30
 -16  -1   6   -2.10    3.50
  16   1  -6    5.60    3.20
 -16   1   6    1.20    3.60
 -15  -1   6  127.89    8.60
  15  -1  -6  147.79    8.90
  15  -1  -6  123.39    6.10
  15   1  -6  137.49    8.80
 -15   1   6  126.29    8.60
  14  -1  -6   43.40    5.60
 -14  -1   6   43.00    6.10
 -14   1   6   35.50    5.50
  14   1  -6   41.30    5.50
  13  -1  -6    3.50    2.10
 -13  -1   6    2.20    2.60
  13   1  -6    2.80    2.60
 -13   1   6    2.70    2.50
  12  -1  -6  112.49    4.90
  12  -1  -6  123.69    6.80
 -12  -1   6  125.49    7.60
 -12   1   6  115.19    7.00
  12   1  -6  117.19    6.80
 -11  -1   6   70.09    5.50
  11  -1  -6   69.89    3.50
  11  -1  -6   72.19    5.00
  11   1  -6   64.89    4.80
 -11   1   6   71.59    5.10
  11   1  -6   68.39    5.10
 -10  -1   6   24.50    3.50
  10  -1  -6   21.20    3.20
  10   1  -6   19.20    3.20
  10   1  -6   20.30    3.10
 -10   1   6   20.50    3.40
  -9  -1   6  454.65   13.80
   9  -1  -6  438.46   13.10
   9   1  -6  434.16   13.10
  -9   1   6  445.16   13.70
   9   1  -6  465.05   13.40
   8  -1  -6   90.29    4.70
  -8  -1   6   96.59    5.10
   8   1  -6   91.19    4.70
  -8   1   6  100.89    5.10
   8   1  -6   91.49    4.70
  -7  -1   6  192.38    7.10
   7  -1  -6  194.48    6.90
   7   1  -6  192.08    6.80
   7   1  -6  196.38    6.90
  -6  -1   6 1025.10   24.00
  -6  -1   6 1038.10   24.70
   6  -1  -6 1006.70   24.10
   6   1  -6  976.20   24.20
  -6   1   6 1014.20   24.60
   6   1  -6 1020.00   24.20
  -5  -1   6    1.20    0.90
   5  -1  -6    0.90    0.90
  -5  -1   6    2.00    0.80
   5   1  -6    1.00    0.90
   5   1  -6    1.90    0.90
  -5   1   6    0.90    0.70
  -4  -1   6 1536.55   34.30
   4  -1  -6 1452.15   33.80
  -4  -1   6 1510.25   34.00
  -4  -1   6 1505.15   34.60
  -4   1   6 1572.14   33.40
   4   1  -6 1494.85   34.20
   4   1  -6 1528.35   33.90
  -4   1   6 1491.75   34.20
  -3  -1   6  166.78    5.10
  -3  -1   6  155.08    5.70
  -3  -1   6  159.68    5.10
   3   1  -6  162.68    5.00
  -3   1   6  164.38    5.10
   3   1  -6  159.48    5.20
  -3   1   6  171.28    4.60
  -2  -1   6  157.38    4.90
   2  -1  -6  161.98    4.40
  -2  -1   6  151.18    5.40
  -2  -1   6  150.48    5.10
  -2  -1   6  154.28    4.60
  -2   1   6  156.68    4.00
   2   1  -6  156.58    4.80
   2   1  -6  148.29    4.90
  -2   1   6  159.38    4.30
   1  -1  -6 1176.48   25.70
  -1  -1   6 1137.59   26.40
  -1  -1   6 1137.19   27.00
  -1  -1   6 1212.18   26.40
   1   1  -6 1118.79   26.10
   1   1  -6 1194.58   26.30
   1   1  -6 1149.48   26.80
  -1   1   6 1152.28   25.50
   0  -1  -6   88.19    3.10
   0  -1   6   92.19    3.90
   0   1  -6   88.59    3.70
   0   1  -6   86.79    3.20
   0   1  -6   93.39    3.50
   1  -1   6  751.92   18.50
   1  -1   6  739.43   17.60
  -1   1  -6  728.33   17.40
  -1   1  -6  755.82   18.30
  -1   1  -6  779.82   17.90
   2  -1   6  109.69    3.80
   2  -1   6  111.49    4.60
  -2   1  -6  111.39    4.40
  -2   1  -6  111.39    3.80
   3  -1   6   30.30    2.80
   3  -1   6   30.60    1.90
   3  -1   6   31.60    2.60
  -3   1  -6   32.50    2.40
   3   1   6   32.20    2.50
  -3   1  -6   33.00    2.00
   4  -1   6   89.49    3.50
   4  -1   6   96.89    4.70
   4   1   6   91.39    4.40
  -4   1  -6   98.79    3.80
  -4   1  -6   91.59    4.20
   5  -1   6  358.76    9.60
   5  -1   6  364.46   11.00
  -5   1  -6  351.46   10.40
   5   1   6  361.96   10.80
   6  -1   6   17.50    3.00
   6  -1   6   14.10    1.80
  -6   1  -6   17.40    2.40
   6   1   6   20.10    2.90
   7  -1   6  401.36   12.70
   7  -1   6  411.56   10.90
   7   1   6  399.16   12.70
  -7   1  -6  396.96   11.80
   8  -1   6   44.90    3.00
   8  -1   6   40.20    4.30
  -8   1  -6   39.40    3.50
   8   1   6   43.80    4.40
   9  -1   6   94.29    4.40
   9  -1   6   88.89    6.20
  -9   1  -6   87.79    5.10
   9   1   6   81.59    6.00
  10  -1   6  238.08    8.00
  10  -1   6  228.48   10.30
 -10   1  -6  228.18    9.60
 -10   1  -6  232.98    8.80
  10   1   6  235.38   10.40
  11  -1   6    0.90    1.90
  11  -1   6   -0.70    2.60
 -11   1  -6    0.40    1.60
  11   1   6    2.40    2.70
 -11   1  -6   -1.80    2.10
  12  -1   6  154.58    9.30
  12  -1   6  162.98    6.80
 -12   1  -6  162.98    8.50
 -12   1  -6  164.98    8.00
  12   1   6  158.78    9.50
  13  -1   6   -1.10    2.60
  13  -1   6    1.90    2.70
 -13   1  -6   -1.30    3.10
 -13   1  -6    3.80    2.70
  13   1   6    0.40    3.70
  14  -1   6   15.80    3.90
  14  -1   6   28.90    4.90
 -14   1  -6   25.20    4.40
 -14   1  -6   24.10    3.90
  14   1   6   27.50    5.50
  15  -1   6   86.19    9.90
  15  -1   6   75.69    6.40
 -15   1  -6   61.99    7.60
  15   1   6   72.29    9.50
  16  -1   6    3.80    5.70
  16  -1   6   -3.40    4.00
 -16   1  -6    0.30    4.90
  16   1   6   -1.80    4.30
 -17  -2   6    7.40    5.60
  17  -2  -6   17.20    4.60
 -17  -2   6    4.50    4.50
  17   2  -6    5.10    3.90
 -17   2   6    7.10    4.40
  17   2  -6    9.40    5.10
 -16  -2   6   -3.80    4.20
  16  -2  -6    0.20    3.40
 -16  -2   6   -7.70    4.80
 -16   2   6   -3.50    3.50
  16   2  -6   -0.60    4.40
  16   2  -6    3.00    3.80
 -15  -2   6   28.20    5.40
  15  -2  -6   23.60    4.60
 -15  -2   6   20.30    4.20
  15   2  -6   24.50    4.90
  15   2  -6   20.20    3.90
 -15   2   6   19.10    3.60
 -14  -2   6   89.99    7.70
 -14  -2   6   96.99    8.30
  14  -2  -6   96.89    7.30
  14   2  -6   89.59    7.40
 -14   2   6   86.79    7.10
  14   2  -6  101.69    8.00
  13  -2  -6   -1.20    2.30
 -13  -2   6   -0.50    2.70
 -13  -2   6    6.20    3.50
 -13  -2   6    5.10    3.10
 -13   2   6    1.20    2.90
  13   2  -6    4.00    2.80
  13   2  -6    1.10    2.90
 -12  -2   6   44.90    5.60
 -12  -2   6   33.10    5.60
 -12  -2   6   44.70    4.80
  12  -2  -6   46.60    5.00
 -12   2   6   46.50    5.20
  12   2  -6   36.60    5.50
  12   2  -6   35.70    4.80
 -11  -2   6   12.70    3.40
 -11  -2   6   15.70    3.00
  11  -2  -6   12.60    2.70
  11   2  -6   13.10    2.50
  11   2  -6   20.20    3.80
 -11   2   6    9.90    2.40
  10  -2  -6   12.30    2.60
 -10  -2   6   19.70    3.90
 -10  -2   6   11.90    2.70
 -10  -2   6   11.90    3.10
  10   2  -6   13.20    3.30
  10   2  -6   14.30    2.60
 -10   2   6    8.80    2.40
  -9  -2   6  101.09    5.80
  -9  -2   6   94.99    5.80
   9  -2  -6   99.59    5.80
  -9  -2   6   75.89    8.80
  -9   2   6   96.49    5.20
   9   2  -6   93.49    5.20
   9   2  -6   95.49    5.80
  -8  -2   6   24.60    3.80
  -8  -2   6   20.20    3.40
  -8  -2   6   19.30    2.90
  -8   2   6   25.70    3.50
   8   2  -6   25.40    3.50
  -8   2   6   19.00    2.80
   8   2  -6   22.60    2.90
  -7  -2   6   81.39    4.70
  -7  -2   6   83.19    4.70
  -7  -2   6   82.79    5.00
  -7   2   6   82.89    4.50
  -7   2   6   69.69    4.30
   7   2  -6   80.79    4.80
   7   2  -6   76.89    4.10
  -6  -2   6   52.69    3.60
   6  -2  -6   54.89    3.00
  -6  -2   6   57.69    4.10
  -6  -2   6   50.99    3.60
  -6   2   6   50.39    3.60
  -6   2   6   50.59    3.50
   6   2  -6   53.99    3.20
   6   2  -6   46.20    3.70
  -5  -2   6   81.19    4.00
  -5  -2   6   86.59    4.70
  -5  -2   6   81.89    4.40
  -5   2   6   78.99    4.10
   5   2  -6   85.09    3.60
   5   2  -6   78.69    4.30
  -4  -2   6  201.78    7.30
  -4  -2   6  199.38    6.50
  -4  -2   6  204.88    7.60
  -4   2   6  189.08    6.60
   4   2  -6  201.98    7.00
  -4   2   6  202.58    6.70
   4   2  -6  205.78    7.10
  -3  -2   6  950.20   24.60
  -3  -2   6  976.90   22.90
  -3  -2   6  994.60   24.40
   3  -2  -6  999.10   23.40
  -3  -2   6  966.90   24.30
   3   2  -6  975.70   23.90
   3   2  -6  973.50   23.70
  -3   2   6  994.80   23.40
  -3   2   6  995.60   22.90
   3   2  -6 1020.50   24.40
  -2  -2   6  227.48    6.50
   2  -2  -6  234.88    7.10
  -2  -2   6  225.98    7.70
  -2  -2   6  225.58    8.20
  -2  -2   6  220.78    7.60
  -2   2   6  227.38    6.40
   2   2  -6  219.08    7.80
   2   2  -6  227.88    7.30
  -2   2   6  221.38    7.00
   2   2  -6  219.58    7.50
   1  -2  -6  410.16   11.20
  -1  -2   6  412.36   11.60
  -1  -2   6  396.66   11.70
  -1  -2   6  408.16   12.40
   1   2  -6  413.46   11.10
   1   2  -6  419.06   12.10
   1   2  -6  396.96   11.50
  -1   2   6  420.46   11.10
   0  -2   6  379.26   11.90
   0  -2  -6  371.06   10.70
   0  -2   6  381.86   10.80
   0  -2   6  391.76   11.20
   0   2  -6  391.76   10.40
   0   2  -6  389.96   11.20
   0   2   6  379.66   10.60
   0   2  -6  392.66   11.60
   1  -2   6  448.06   13.30
   1  -2   6  430.56   11.80
  -1  -2  -6  433.66   12.10
  -1   2  -6  437.56   12.90
  -1   2  -6  431.56   11.30
  -1   2  -6  446.46   12.50
   2  -2   6  125.69    4.90
  -2  -2  -6  122.69    5.00
   2  -2   6  123.69    4.70
   2  -2   6  117.59    5.90
   2   2   6  128.39    4.70
  -2   2  -6  121.59    4.40
  -2   2  -6  113.39    5.40
  -2   2  -6  116.49    5.60
   3  -2   6    4.00    1.40
  -3  -2  -6   12.00    2.00
   3  -2   6    6.90    1.40
  -3   2  -6    6.50    2.50
   3   2   6    8.50    1.50
  -3   2  -6    7.50    2.00
   4  -2   6    1.40    1.00
   4  -2   6    0.70    1.30
  -4  -2  -6    1.70    1.40
  -4   2  -6    2.40    1.10
   4   2   6    0.10    1.30
  -4   2  -6    1.10    1.60
   5  -2   6    0.60    1.70
   5  -2   6    0.60    1.20
  -5   2  -6    1.10    1.80
  -5   2  -6    0.20    1.10
   6  -2   6    0.60    1.20
   6  -2   6   -1.00    2.20
  -6   2  -6    1.10    1.40
  -6   2  -6   -2.50    1.80
   6   2   6    0.30    1.60
   7  -2   6   70.99    3.80
   7  -2   6   77.29    5.80
  -7   2  -6   64.99    5.50
   7   2   6   77.59    5.20
   8  -2   6   60.59    5.70
   8  -2   6   65.59    3.80
  -8   2  -6   57.59    5.50
   8   2   6   69.09    5.40
   9  -2   6  158.38    8.40
   9  -2   6  148.69    6.00
   9   2   6  158.18    8.40
  -9   2  -6  155.08    8.20
  10  -2   6   15.00    3.40
  10  -2   6    8.70    2.30
  10   2   6   11.40    3.00
 -10   2  -6   10.60    3.50
  11  -2   6    4.70    3.30
  11  -2   6    5.80    2.50
 -11   2  -6    0.30    3.20
  11   2   6   10.20    3.40
  12  -2   6  270.17    9.60
  12  -2   6  289.67   12.70
 -12   2  -6  269.37   12.10
  12   2   6  277.07   12.50
  13  -2   6   -0.50    3.40
  13  -2   6    2.70    2.90
  13   2   6    1.60    3.80
 -13   2  -6    3.60    4.20
  14  -2   6   -5.00    3.10
  14  -2   6   -3.50    3.90
 -14   2  -6    1.60    4.50
  14   2   6   -3.30    4.00
  15  -2   6   11.40    5.10
  15  -2   6   17.10    4.10
 -15   2  -6   18.40    5.80
  15   2   6   20.70    5.30
  15  -3  -6    2.10    3.40
 -15  -3   6    7.80    4.30
 -15  -3   6   22.50    6.10
 -15   3   6    6.60    4.30
  15   3  -6   10.10    5.00
  15   3  -6   11.60    4.00
  14  -3  -6    3.80    3.70
 -14  -3   6    4.30    3.70
 -14  -3   6    6.50    4.00
 -14  -3   6    2.50    4.70
  14   3  -6    7.60    4.50
  14   3  -6    4.50    3.40
 -14   3   6    0.90    3.70
 -13  -3   6    2.20    3.20
 -13  -3   6    5.50    4.40
 -13  -3   6   -3.10    3.30
  13   3  -6   -2.80    2.80
  13   3  -6    0.20    4.10
  12  -3  -6    0.60    2.30
 -12  -3   6    5.40    3.00
 -12  -3   6    6.70    4.10
 -12  -3   6    6.50    3.50
 -12   3   6    1.80    2.90
  12   3  -6   -1.60    3.70
  12   3  -6    3.30    2.70
 -11  -3   6   -0.60    2.70
 -11  -3   6    0.80    3.60
  11  -3  -6   -2.80    1.90
 -11  -3   6    2.30    2.70
 -11   3   6   -0.70    2.50
  11   3  -6    6.10    3.20
  11   3  -6    2.70    2.20
  10  -3  -6   31.80    3.40
 -10  -3   6   20.70    3.70
 -10  -3   6   24.60    3.70
 -10  -3   6   26.30    4.80
  10   3  -6   25.20    4.70
 -10   3   6   25.80    4.00
  10   3  -6   26.40    4.00
   9  -3  -6   29.90    3.20
  -9  -3   6   33.10    4.50
  -9  -3   6   32.80    5.60
  -9  -3   6   36.70    4.60
   9   3  -6   37.40    3.90
   9   3  -6   33.00    5.00
  -9   3   6   32.40    5.00
   8  -3  -6  151.08    5.70
  -8  -3   6  163.48    7.20
  -8  -3   6  155.68    8.30
  -8  -3   6  147.39    7.90
   8   3  -6  159.48    6.40
  -8   3   6  159.48    8.00
  -7  -3   6    2.30    2.40
  -7  -3   6   -2.40    1.90
  -7  -3   6    4.30    2.70
   7   3  -6    0.40    1.40
   7   3  -6   -0.80    2.20
  -6  -3   6  478.75   15.70
  -6  -3   6  493.95   15.70
  -6   3   6  484.95   13.60
   6   3  -6  492.45   15.10
  -5  -3   6   20.50    3.50
  -5  -3   6   21.50    3.00
  -5  -3   6   14.00    3.20
  -5   3   6   21.10    2.80
   5   3  -6   20.50    3.20
  -4  -3   6    2.40    2.40
  -4  -3   6    1.00    2.20
  -4  -3   6   -1.20    1.20
   4   3  -6    4.20    2.00
   4   3  -6    0.40    2.20
  -4   3   6    1.70    1.30
  -3  -3   6  110.79    6.50
  -3  -3   6  113.29    6.80
   3  -3  -6  124.19    5.80
   3   3  -6  115.19    5.70
   3   3  -6  122.79    6.30
  -2  -3   6   17.50    3.40
   2  -3  -6   17.20    2.70
  -2  -3   6   15.40    3.30
   2   3  -6   24.40    3.90
   2   3  -6   17.40    2.90
  -1  -3   6   38.30    4.60
  -1  -3   6   32.30    4.20
   1  -3  -6   35.00    3.40
   1   3  -6   34.00    4.30
   1   3  -6   37.70    3.30
   0  -3   6   -1.00    1.60
   0  -3  -6   -0.30    1.60
   0  -3   6    2.70    2.40
   0  -3   6    1.50    2.20
   0   3   6    0.70    1.80
   0   3  -6    0.50    2.20
   0   3  -6   -0.10    1.40
  -1  -3  -6    5.10    2.20
   1  -3   6    8.80    2.00
   1   3   6    5.70    1.90
  -1   3  -6    3.60    2.50
  -1   3  -6    5.70    1.70
   2  -3   6   -1.20    1.10
   2  -3   6    1.20    1.60
  -2   3  -6    2.00    1.40
   2   3   6    0.10    1.60
  -2   3  -6    2.80    2.70
  -3  -3  -6   32.50    4.60
   3  -3   6   35.90    3.40
   3  -3   6   29.50    2.90
   3   3   6   32.00    3.20
   3   3   6   28.50    3.00
  -3   3  -6   30.50    4.60
  -3   3  -6   34.00    2.80
  -4  -3  -6  276.67   11.00
   4  -3   6  295.17    9.10
   4  -3   6  303.77    9.60
  -4   3  -6  286.67   11.40
  -4   3  -6  282.07    8.60
   4   3   6  295.97    9.20
   5  -3   6  378.36   11.50
  -5  -3  -6  375.66   13.40
   5  -3   6  379.26   11.50
  -5   3  -6  374.96   13.80
   5   3   6  391.76   11.70
  -5   3  -6  375.76   10.70
   6  -3   6  128.99    6.00
   6  -3   6  125.59    6.20
  -6  -3  -6  134.29    7.60
  -6   3  -6  133.59    8.10
   6   3   6  137.69    6.80
  -6   3  -6  126.29    5.50
   7  -3   6   97.29    5.30
  -7  -3  -6  105.09    6.90
   7  -3   6  104.29    5.90
  -7   3  -6   94.39    5.00
  -7   3  -6  100.09    7.60
   7   3   6  109.09    6.40
   8  -3   6   40.30    5.10
  -8  -3  -6   34.90    4.90
   8  -3   6   36.10    4.00
  -8   3  -6   41.20    6.70
   8   3   6   39.50    5.20
   9  -3   6    5.00    2.40
   9  -3   6    2.00    2.70
  -9  -3  -6    7.40    3.20
   9   3   6    0.00    2.60
  -9   3  -6    5.80    4.00
  10  -3   6   25.50    6.70
  10  -3   6   17.30    3.20
 -10  -3  -6   30.70    5.10
 -10   3  -6   28.00    5.00
  10   3   6   20.80    3.90
 -11  -3  -6    3.50    3.60
  11  -3   6   -0.60    3.00
  11  -3   6    1.00    4.60
 -11   3  -6   -3.50    4.70
  11   3   6   -0.90    3.40
  12  -3   6   -5.00    3.40
 -12  -3  -6   -2.00    3.80
  12  -3   6    2.80    4.40
  12   3   6   -3.60    3.60
 -12   3  -6   11.70    5.50
 -13  -3  -6   30.30    5.70
  13  -3   6   23.90    4.50
 -13   3  -6   24.20    6.50
  13   3   6   28.00    5.40
 -12  -4   6   -1.20    6.10
 -12  -4   6   -3.00    3.90
 -12  -4   6    5.00    3.90
  12  -4  -6    4.40    2.50
  12   4  -6    2.80    4.50
  12   4  -6   -0.10    2.80
 -12   4   6    1.50    3.90
 -11  -4   6   -0.20    5.30
 -11  -4   6    2.60    3.40
 -11  -4   6    4.50    3.50
 -11   4   6   -1.90    3.30
  11   4  -6   -3.20    4.80
  11   4  -6   -0.40    2.50
 -10  -4   6    4.00    2.90
 -10  -4   6    3.30    3.50
 -10  -4   6   13.60    5.40
 -10   4   6   11.30    3.20
  10   4  -6   10.60    4.80
  -9  -4   6    0.40    4.60
  -9  -4   6    5.60    3.20
  -9  -4   6    5.50    2.50
   9   4  -6    3.80    4.10
  -9   4   6    6.50    2.80
  -8  -4   6   -0.70    2.70
  -8  -4   6    1.60    4.40
  -8   4   6    3.00    2.40
   8   4  -6    6.70    3.90
  -7  -4   6   24.70    5.10
  -7  -4   6   14.60    3.70
   7   4  -6   18.80    4.60
  -7   4   6   17.00    2.60
  -6  -4   6   -0.10    3.90
  -6  -4   6    3.40    2.70
   6   4  -6   -5.80    3.20
  -5  -4   6    7.00    4.10
  -5  -4   6    0.50    2.70
   5   4  -6    0.70    3.10
  -5   4   6    0.90    3.90
  -4  -4   6    7.10    3.90
  -4  -4   6    0.40    2.80
   4   4  -6   -0.10    2.70
  -4   4   6    0.30    3.80
   4   4  -6    3.10    3.50
  -3  -4   6   34.00    4.50
  -3  -4   6   53.09    7.20
  -3   4   6   40.70    6.50
   3   4  -6   40.10    6.20
   3   4  -6   45.40    5.10
   2  -4  -6    8.40    3.10
   2   4  -6    9.60    2.70
  -2   4   6    8.60    2.20
  -2   4   6    6.20    3.50
   2   4  -6    3.10    3.80
   1  -4  -6    4.20    2.10
  -1  -4   6    1.30    2.70
  -1   4   6    1.10    3.20
  -1   4   6    1.50    2.40
   1   4  -6    0.30    3.60
   1   4  -6   -0.10    2.30
   0  -4  -6   22.20    4.20
   0  -4   6   18.40    3.80
   0   4   6   20.80    3.40
   0   4  -6   17.40    3.00
   0   4   6   20.10    3.90
   0   4  -6   21.10    4.40
  -1  -4  -6   13.20    3.20
  -1   4  -6   12.00    2.60
   1   4   6   10.00    3.20
  -1   4  -6    7.00    3.60
  -2  -4  -6   14.40    3.70
   2   4   6   12.80    3.30
  -2   4  -6   15.80    4.40
  -2   4  -6   22.50    3.60
  -3  -4  -6    0.20    2.40
  -3   4  -6    1.10    2.00
  -3   4  -6   -1.50    3.70
   3   4   6   -3.00    2.80
  -4  -4  -6    0.80    2.40
   4  -4   6    1.60    3.10
  -4   4  -6    0.80    4.10
  -4   4  -6    5.30    2.30
   5  -4   6    9.70    3.30
  -5  -4  -6    6.90    3.00
  -5   4  -6    9.20    4.60
   5   4   6    8.50    2.80
  -5   4  -6   10.70    2.40
   6  -4   6   10.40    3.20
   6  -4   6    8.70    2.50
  -6  -4  -6    7.90    3.60
   6   4   6    6.30    2.40
  -6   4  -6    2.10    4.70
  -6   4  -6    7.20    2.50
   7  -4   6   -1.30    3.30
   7  -4   6    3.20    2.70
  -7  -4  -6    4.00    3.50
   7   4   6    5.20    2.80
  -7   4  -6   -3.60    5.10
  -7   4  -6    1.40    2.60
   8  -4   6   19.20    3.50
   8  -4   6   15.20    4.10
  -8  -4  -6   35.50    6.10
  -8   4  -6   34.90    6.70
   8   4   6   18.90    3.60
   9  -4   6    4.00    3.80
  -9  -4  -6   -2.30    3.60
   9  -4   6    2.80    3.50
  -9   4  -6   -0.60    6.00
   9   4   6    8.00    3.70
 -10  -4  -6   -0.90    4.00
  10  -4   6   -0.80    3.80
  10  -4   6    3.10    4.10
  10   4   6    4.30    3.60
 -10   4  -6   11.00    7.50
  -6  -5   6   -2.30    3.00
   6   5  -6   -2.30    4.30
  -6   5   6    4.80    7.40
  -5  -5   6    6.30    3.90
  -5   5   6    8.50    7.00
   5   5  -6   -0.80    4.40
  -4  -5   6    3.60    2.80
   4   5  -6   15.30    4.60
  -4   5   6    6.90    6.40
   4   5  -6    8.00    5.80
  -3  -5   6    3.30    3.10
  -3   5   6    9.50    6.00
   3   5  -6   -5.00    5.90
   3   5  -6    4.60    4.10
  -2  -5   6   24.20    4.60
  -2   5   6   23.60    6.00
   2   5  -6   30.90    5.00
   2   5  -6   19.70    6.40
   1  -5  -6   20.20    4.20
  -1  -5   6   22.40    5.10
   1   5  -6   20.80    4.30
  -1   5   6   22.20    5.70
   1   5  -6   18.10    6.70
  -1   5   6   28.30    4.30
   0  -5  -6   45.50    5.80
   0   5   6   50.39    7.70
   0   5   6   52.19    8.50
   0   5  -6   38.30    6.50
   0   5  -6   50.29    7.50
  -1  -5  -6   13.50    3.70
   1   5   6    9.20    5.00
  -1   5  -6    7.00    3.60
   1   5   6    6.50    4.80
  -1   5  -6    8.90    6.80
  -2  -5  -6   -3.80    2.80
  -2   5  -6    1.80    7.00
  -2   5  -6    4.20    3.40
   2   5   6   -7.10    4.90
   2   5   6   -8.00    4.80
  -3  -5  -6   -1.90    3.50
  -3   5  -6    3.20    3.50
   3   5   6   -2.30    4.80
   3   5   6   15.20    5.60
  -3   5  -6   -2.90    7.00
  -4   5  -6   -5.50    3.40
   4   5   6   -2.00    4.90
   4   5   6    8.00    5.70
  -5  -5  -6   -4.50    3.90
  18   0  -7    0.60    3.90
 -18   0   7    3.40    3.80
  18   0  -7    1.50    4.30
  17   0  -7    4.10    3.80
 -17   0   7    3.80    3.30
  17   0  -7    1.20    3.30
  16   0  -7    3.70    2.90
 -16   0   7   -3.20    3.20
  16   0  -7   -2.70    3.00
 -15   0   7    0.80    3.60
  15   0  -7   -3.30    2.70
  15   0  -7    0.80    2.50
 -14   0   7   -3.70    2.60
  14   0  -7   -0.10    2.10
  14   0  -7   -4.50    2.50
 -13   0   7   -1.00    2.30
  12   0  -7   -0.90    1.50
 -12   0   7    1.10    2.20
  12   0  -7    1.40    1.90
  11   0  -7    0.10    1.50
 -11   0   7   -2.30    2.00
 -10   0   7   -1.40    1.40
  10   0  -7   -2.10    1.30
  10   0  -7   -1.40    1.20
   9   0  -7    0.30    1.00
   9   0  -7   -1.80    1.10
  -9   0   7    1.40    1.40
  -8   0   7   -2.00    1.10
   8   0  -7   -0.70    0.80
   8   0  -7   -1.00    1.20
   7   0  -7   -0.90    1.00
   7   0  -7   -0.10    1.00
  -7   0   7    1.90    1.10
  -6   0   7   -0.60    0.80
   6   0  -7   -0.40    0.70
   6   0  -7   -0.80    0.80
   5   0  -7   -0.40    0.60
  -5   0   7   -0.80    0.70
  -5   0   7   -0.10    0.60
   5   0  -7   -1.00    0.50
   4   0  -7   -0.20    0.50
  -4   0   7    0.10    0.50
  -3   0   7   -0.40    0.40
   3   0  -7    0.80    0.50
  -3   0   7    0.00    0.40
   2   0  -7    0.20    0.40
  -2   0   7   -0.20    0.40
   1   0  -7   -0.30    0.50
   0   0  -7    0.30    0.60
   0   0   7    0.90    0.50
  -1   0  -7    1.10    0.60
   1   0   7    1.10    0.70
   1   0   7   -0.10    0.50
   2   0   7    0.00    0.70
  -2   0  -7   -1.40    0.70
   2   0   7    1.10    0.60
   3   0   7    0.70    0.60
   4   0   7    1.00    0.80
   4   0   7    0.70    1.10
   5   0   7   -0.30    1.00
   5   0   7   -0.30    0.90
   6   0   7   -1.30    1.40
   6   0   7    0.70    1.00
   7   0   7    1.80    1.40
   7   0   7    2.00    1.30
   8   0   7   -2.40    1.70
   8   0   7   -0.50    1.30
   9   0   7   -0.60    1.80
   9   0   7    0.70    1.70
  10   0   7   -2.60    1.80
  10   0   7    1.90    1.80
  11   0   7    1.20    1.90
  11   0   7   -0.20    2.80
  12   0   7    0.10    2.90
  12   0   7    1.40    2.30
  13   0   7   -0.90    3.10
  13   0   7    0.20    2.40
  14   0   7    7.20    3.60
  14   0   7    0.00    3.00
  15   0   7   -1.30    3.70
  15   0   7   10.30    4.50
  16   0   7   -5.30    4.00
  16   0   7   -3.80    4.40
 -18  -1   7   -1.20    4.50
  18  -1  -7   -1.80    3.10
  18  -1  -7    3.60    4.60
 -18   1   7    5.80    5.40
  18   1  -7    3.80    4.40
  18   1  -7   -0.60    3.90
  17  -1  -7   54.29    5.40
  17  -1  -7   60.49    8.30
 -17  -1   7   55.59    8.30
 -17   1   7   66.59    8.30
  17   1  -7   53.99    7.70
  17   1  -7   51.59    7.80
 -16  -1   7   -0.10    3.70
  16  -1  -7    0.50    2.30
  16  -1  -7    5.70    3.80
  16   1  -7    2.00    3.50
  16   1  -7    2.40    3.20
 -16   1   7   -2.20    3.50
  15  -1  -7    8.20    2.50
  15  -1  -7    6.80    2.90
 -15  -1   7   -1.40    3.10
  15   1  -7    5.90    3.10
 -15   1   7   13.30    4.10
  15   1  -7    6.20    3.00
 -14  -1   7    5.60    3.30
  14  -1  -7    5.70    2.50
  14  -1  -7    4.90    1.80
  14   1  -7    6.40    2.70
 -14   1   7    6.30    2.90
  14   1  -7    5.90    2.90
  13  -1  -7    8.00    2.10
  13  -1  -7    8.20    2.80
 -13  -1   7    9.40    3.20
  13   1  -7   11.70    3.10
  13   1  -7    7.30    2.60
 -13   1   7   14.70    2.80
  12  -1  -7   39.30    4.40
 -12  -1   7   46.50    5.40
  12   1  -7   45.70    4.70
  12   1  -7   45.90    4.60
 -12   1   7   40.20    5.00
 -11  -1   7  105.99    6.60
  11  -1  -7   99.89    5.70
 -11   1   7  100.09    6.00
  11   1  -7   97.29    5.70
  11   1  -7  109.99    6.00
  10  -1  -7   96.49    5.40
 -10  -1   7  106.59    6.20
 -10   1   7  105.69    5.90
  10   1  -7  107.09    5.60
  10   1  -7  101.59    5.40
   9  -1  -7   -0.20    1.30
  -9  -1   7   -0.50    1.50
   9   1  -7    0.30    1.20
   9   1  -7    0.40    1.60
  -9   1   7   -0.20    1.50
  -8  -1   7   22.80    2.90
   8  -1  -7   25.10    2.80
   8   1  -7   26.10    2.90
   8   1  -7   26.10    2.70
  -8   1   7   26.50    2.80
  -7  -1   7   10.50    1.80
   7  -1  -7    9.80    1.80
  -7  -1   7    9.80    1.70
  -7   1   7    7.90    1.50
   7   1  -7   10.40    1.80
   7   1  -7    6.80    1.60
   6  -1  -7  818.42   20.00
  -6  -1   7  833.32   20.70
  -6  -1   7  816.72   19.80
   6   1  -7  842.92   20.20
  -6   1   7  803.62   20.50
   6   1  -7  817.32   20.20
   5  -1  -7    1.30    0.90
  -5  -1   7    2.80    1.00
  -5  -1   7    1.60    0.90
   5   1  -7    2.30    0.80
  -5   1   7    0.30    0.70
   5   1  -7    0.70    1.00
  -4  -1   7   64.59    3.40
  -4  -1   7   67.69    3.20
  -4  -1   7   69.29    3.00
   4   1  -7   64.09    3.20
  -4   1   7   71.29    2.60
  -4   1   7   65.99    3.20
  -3  -1   7   36.90    2.10
   3  -1  -7   36.10    1.70
  -3  -1   7   34.70    2.10
  -3  -1   7   36.70    2.70
  -3  -1   7   35.10    2.30
  -3   1   7   38.40    1.80
   3   1  -7   34.00    2.20
   3   1  -7   43.00    2.20
  -3   1   7   37.90    1.50
  -3   1   7   36.10    2.10
  -2  -1   7    0.40    0.70
  -2  -1   7   -0.70    0.60
   2  -1  -7   -0.40    0.40
  -2   1   7    0.80    0.40
   2   1  -7   -0.10    0.60
  -2   1   7   -0.70    0.70
   2   1  -7   -0.40    0.80
  -1  -1   7  320.97    8.90
  -1  -1   7  321.67    9.60
   1  -1  -7  336.37    8.20
   1   1  -7  353.36    8.90
   1   1  -7  330.47    8.70
  -1   1   7  333.87    8.20
   0  -1   7  202.78    6.80
   0  -1  -7  199.88    5.60
   0   1   7  208.08    5.70
   0   1  -7  200.68    6.50
   0   1  -7  202.78    5.90
   0   1  -7  221.28    6.30
   1  -1   7  296.47    8.10
   1  -1   7  291.47    8.90
  -1   1  -7  291.77    7.90
  -1   1  -7  311.37    8.30
  -1   1  -7  290.77    8.60
   2  -1   7   63.19    3.50
   2  -1   7   62.89    2.80
  -2   1  -7   60.59    3.20
  -2   1  -7   62.09    2.80
   3  -1   7  131.19    4.50
   3  -1   7  135.89    5.60
   3  -1   7  136.99    5.40
  -3   1  -7  121.79    5.00
  -3   1  -7  132.39    4.50
   4  -1   7  140.29    4.80
   4  -1   7  135.09    5.90
  -4   1  -7  140.89    5.00
  -4   1  -7  136.79    5.30
   4   1   7  144.49    5.80
   5  -1   7  228.38    6.80
   5  -1   7  228.58    8.30
  -5   1  -7  214.58    7.40
   5   1   7  218.18    8.00
   6  -1   7    8.20    1.40
   6  -1   7    8.10    2.10
  -6   1  -7    6.30    2.00
   6   1   7    6.10    2.00
   7  -1   7   31.30    2.60
   7  -1   7   30.40    3.90
  -7   1  -7   31.40    3.10
   7   1   7   29.70    3.90
   8  -1   7   18.20    3.00
   8  -1   7   22.90    2.60
   8   1   7   17.20    2.90
  -8   1  -7   17.00    3.00
   9  -1   7   12.30    2.20
   9  -1   7   16.90    3.50
   9   1   7   12.80    3.20
  -9   1  -7   13.70    2.50
  10  -1   7    8.70    2.60
  10  -1   7    8.50    2.10
 -10   1  -7   10.60    2.50
  10   1   7    4.40    2.70
  11  -1   7   17.00    3.40
  11  -1   7   19.00    3.00
  11   1   7    9.40    3.90
 -11   1  -7   16.40    3.10
  12  -1   7   43.30    6.70
  12  -1   7   42.80    4.50
 -12   1  -7   45.20    5.30
  12   1   7   42.40    6.70
  13  -1   7   -3.00    3.30
  13  -1   7   -4.20    2.60
  13   1   7   -4.90    3.00
 -13   1  -7   -0.70    3.00
  14  -1   7   14.00    3.50
  14  -1   7   15.00    5.40
 -14   1  -7   16.90    4.20
  14   1   7    6.70    3.70
  15  -1   7   -2.90    5.20
  15  -1   7    9.80    3.80
  15   1   7    0.80    3.80
 -15   1  -7    5.90    4.60
 -17  -2   7   19.00    5.90
 -17  -2   7   27.20    6.70
  17  -2  -7   19.30    4.50
 -17  -2   7   30.70    5.20
  17   2  -7   21.70    5.50
 -17   2   7   21.80    5.90
  17   2  -7   26.30    4.80
 -16  -2   7    2.30    5.10
 -16  -2   7    0.10    4.30
 -16  -2   7    6.20    3.80
  16  -2  -7    6.30    3.80
  16   2  -7    0.40    4.00
  16   2  -7    4.80    3.90
 -16   2   7   10.80    3.70
 -15  -2   7    3.90    4.30
 -15  -2   7   16.90    4.90
 -15  -2   7   10.50    3.50
  15  -2  -7    6.30    3.30
 -15   2   7    2.30    3.10
  15   2  -7    8.30    3.60
  15   2  -7   12.10    4.70
  14  -2  -7   30.80    5.50
 -14  -2   7   29.90    5.10
 -14  -2   7   38.90    5.00
 -14  -2   7   29.70    5.10
 -14   2   7   34.70    6.20
  14   2  -7   29.30    4.30
  14   2  -7   35.30    5.70
  13  -2  -7   59.79    5.80
 -13  -2   7   56.39    5.30
 -13  -2   7   61.09    6.70
 -13  -2   7   45.70    6.60
 -13   2   7   61.29    6.00
  13   2  -7   53.99    6.20
  13   2  -7   48.90    5.70
 -12  -2   7   95.69    6.40
 -12  -2   7   93.59    7.10
 -12  -2   7   81.49    7.10
  12  -2  -7   90.79    6.20
  12   2  -7  105.29    6.60
  12   2  -7  105.19    7.00
 -12   2   7   86.89    6.50
 -11  -2   7   61.39    6.00
 -11  -2   7   71.29    5.80
 -11  -2   7   63.59    5.60
  11  -2  -7   65.79    5.30
  11   2  -7   65.69    5.70
  11   2  -7   61.09    5.10
 -11   2   7   69.19    5.10
 -10  -2   7   78.39    6.00
 -10  -2   7   72.29    5.70
  10  -2  -7   77.19    5.20
 -10  -2   7   63.09    5.40
  10   2  -7   68.89    5.40
  10   2  -7   74.99    5.00
 -10   2   7   74.09    5.10
   9  -2  -7    8.40    2.30
  -9  -2   7    7.70    2.50
  -9  -2   7    5.10    2.20
  -9   2   7    6.60    1.90
   9   2  -7    7.90    2.00
   9   2  -7    8.90    2.70
  -8  -2   7   -0.90    1.80
  -8  -2   7    1.10    2.20
  -8  -2   7    2.30    1.90
   8   2  -7   -1.60    1.20
  -8   2   7    2.00    2.30
  -8   2   7   -0.20    1.50
   8   2  -7   -0.50    1.50
  -7  -2   7   41.10    3.50
  -7  -2   7   34.30    3.90
  -7  -2   7   34.10    3.50
  -7   2   7   26.60    3.30
  -7   2   7   32.60    3.30
   7   2  -7   38.60    3.60
   7   2  -7   34.60    3.00
  -6  -2   7  190.98    7.40
  -6  -2   7  205.78    8.10
   6  -2  -7  195.68    6.30
  -6  -2   7  205.98    7.30
  -6   2   7  198.78    7.30
  -6   2   7  198.88    6.90
   6   2  -7  200.78    7.50
   6   2  -7  205.68    6.70
  -5  -2   7   45.70    3.30
  -5  -2   7   43.70    3.90
  -5  -2   7   39.10    3.00
   5   2  -7   42.30    3.30
  -5   2   7   39.30    3.30
  -5   2   7   40.70    3.00
  -4  -2   7  246.68    8.90
  -4  -2   7  257.87    7.80
  -4  -2   7  253.47    8.50
  -4   2   7  221.68   10.60
  -4   2   7  259.97    7.80
   4   2  -7  255.07    8.30
   4   2  -7  260.57    8.30
  -3  -2   7  689.93   18.20
  -3  -2   7  693.43   18.40
  -3  -2   7  708.23   18.90
  -3  -2   7  708.73   17.10
   3  -2  -7  698.43   17.20
  -3   2   7  703.03   17.30
   3   2  -7  688.23   17.90
  -3   2   7  709.73   17.00
   3   2  -7  698.03   17.70
   2  -2  -7  162.58    5.60
  -2  -2   7  155.28    6.10
  -2  -2   7  156.98    5.20
  -2  -2   7  158.48    6.30
  -2  -2   7  163.38    6.90
   2   2  -7  166.68    6.60
   2   2  -7  161.78    6.20
  -2   2   7  161.08    5.30
  -2   2   7  154.98    5.70
   2   2  -7  166.88    5.90
  -1  -2   7 2261.87   52.29
  -1  -2   7 2211.68   51.29
   1  -2  -7 2229.58   50.69
  -1  -2   7 2270.87   51.29
   1   2  -7 2298.27   51.29
   1   2  -7 2317.57   51.89
  -1   2   7 2340.47   50.49
   1   2  -7 2218.48   50.49
   0  -2   7  208.08    8.10
   0  -2   7  202.88    7.00
   0  -2  -7  207.58    6.70
   0   2  -7  199.38    7.60
   0   2  -7  205.18    6.60
   0   2  -7  195.48    7.20
   1  -2   7  230.68    7.50
  -1  -2  -7  234.88    7.60
   1  -2   7  238.88    8.80
  -1   2  -7  233.98    8.10
  -1   2  -7  239.78    8.40
  -1   2  -7  234.08    7.10
   2  -2   7   -0.20    1.10
   2  -2   7    0.40    1.00
   2  -2   7    0.40    1.60
  -2  -2  -7    2.00    1.30
  -2   2  -7    2.30    1.80
  -2   2  -7   -0.30    1.00
  -2   2  -7   -0.50    1.50
  -3  -2  -7   31.80    2.80
   3  -2   7   30.10    2.40
  -3   2  -7   29.30    3.40
  -3   2  -7   30.50    2.40
   3   2   7   30.70    2.90
  -4  -2  -7   20.20    2.70
   4  -2   7   14.80    2.40
   4  -2   7   21.30    2.30
   4   2   7   17.30    2.80
  -4   2  -7   21.40    3.20
  -4   2  -7   20.20    2.30
   5  -2   7  152.78    5.70
   5   2   7  162.08    6.70
  -5   2  -7  150.88    6.90
  -5   2  -7  150.08    5.50
   6  -2   7  332.97    9.90
   6  -2   7  341.87   11.70
   6   2   7  345.37   11.30
  -6   2  -7  330.37   11.60
  -6   2  -7  335.97    9.80
   7  -2   7   45.10    4.90
   7  -2   7   35.20    3.20
   7   2   7   44.70    4.60
  -7   2  -7   32.20    4.60
   8  -2   7  178.08    6.80
   8  -2   7  177.58    8.70
  -8   2  -7  174.08    8.40
   8   2   7  186.08    8.60
   9  -2   7   48.20    5.60
   9  -2   7   47.50    3.90
  -9   2  -7   46.20    5.50
   9   2   7   44.60    5.70
  10  -2   7  587.04   16.10
  10  -2   7  586.44   18.80
 -10   2  -7  574.64   18.30
  10   2   7  596.84   18.80
  11  -2   7   -0.70    2.50
  11  -2   7    0.30    2.80
 -11   2  -7    4.60    3.70
  11   2   7   -1.80    2.80
  12  -2   7    4.20    3.90
  12  -2   7   -1.40    2.90
 -12   2  -7   -1.60    3.80
  12   2   7    5.10    3.90
  13  -2   7   -4.80    3.90
  13  -2   7    4.60    3.20
 -13   2  -7    3.60    4.40
  13   2   7    0.70    3.90
  14  -2   7   11.00    3.60
  14  -2   7    0.10    4.00
  14   2   7    3.50    4.60
 -14   2  -7   -4.50    4.70
 -15  -3   7   10.90    6.00
 -15  -3   7    2.00    3.90
  15  -3  -7    7.00    3.30
 -15   3   7    5.60    4.40
  15   3  -7   13.50    3.90
  15   3  -7    1.40    4.70
 -14  -3   7   13.00    4.10
 -14  -3   7    5.80    4.10
  14  -3  -7    9.80    3.50
 -14  -3   7   -1.40    4.90
  14   3  -7    1.40    3.10
  14   3  -7    2.40    4.10
 -14   3   7    7.80    3.60
 -13  -3   7   29.20    4.60
 -13  -3   7   41.80    5.70
 -13  -3   7   39.80    6.10
 -13   3   7   27.40    4.20
  13   3  -7   37.00    5.90
  13   3  -7   21.20    3.90
 -12  -3   7    5.00    3.30
  12  -3  -7    3.90    2.30
 -12  -3   7   -0.80    4.00
 -12  -3   7    9.60    3.40
 -12   3   7    2.40    3.00
  12   3  -7   -0.10    2.50
  12   3  -7   -1.40    2.90
 -11  -3   7    5.30    3.10
 -11  -3   7    9.10    3.50
 -11  -3   7   10.30    4.10
  11  -3  -7    9.10    2.30
  11   3  -7    6.40    2.60
  11   3  -7    9.90    3.60
 -11   3   7    5.90    2.70
 -10  -3   7   18.60    3.50
 -10  -3   7   17.80    3.60
 -10  -3   7   24.50    4.90
  10  -3  -7   12.20    2.20
  10   3  -7   18.50    4.10
 -10   3   7   20.40    3.80
  10   3  -7   23.70    3.80
   9  -3  -7   37.20    3.40
  -9  -3   7   42.90    4.80
  -9  -3   7   41.40    4.90
  -9  -3   7   42.70    6.30
   9   3  -7   39.40    4.00
  -9   3   7   38.10    6.00
   9   3  -7   45.70    5.40
  -8  -3   7  112.59    6.90
  -8  -3   7  108.59    7.50
  -8  -3   7  119.79    6.30
   8   3  -7  119.19    7.10
  -8   3   7  111.99    7.20
   8   3  -7  114.59    5.40
  -7  -3   7    6.20    3.00
  -7  -3   7    5.90    2.80
  -7  -3   7    1.10    2.00
   7   3  -7    8.10    2.80
  -7   3   7    0.20    2.30
  -6  -3   7  382.86   13.80
  -6  -3   7  376.26   13.40
  -6  -3   7  408.16   11.80
  -6   3   7  393.56   11.80
   6   3  -7  401.76   13.00
  -5  -3   7   13.50    2.20
  -5  -3   7   16.10    3.70
  -5  -3   7   10.10    3.30
  -5   3   7   15.60    2.80
   5   3  -7   12.40    2.80
  -4  -3   7   36.70    4.60
  -4  -3   7   37.10    5.00
  -4  -3   7   36.20    3.20
   4   3  -7   37.80    4.00
  -4   3   7   35.60    3.00
  -3  -3   7    4.50    2.20
  -3  -3   7    6.00    2.70
   3  -3  -7    5.80    2.10
  -3  -3   7    3.80    1.30
   3   3  -7    6.40    2.10
  -3   3   7    3.80    1.40
   3   3  -7    7.70    2.70
  -2  -3   7  118.89    7.10
   2  -3  -7  115.19    5.60
  -2  -3   7  120.89    4.50
   2   3  -7  121.99    5.60
   2   3  -7  119.49    6.60
  -1  -3   7   79.49    6.20
   1  -3  -7   69.29    4.50
  -1  -3   7   74.29    3.30
  -1  -3   7   74.49    5.50
  -1  -3   7   75.99    5.00
   1   3  -7   74.79    5.70
   1   3  -7   82.09    4.40
   0  -3   7   43.40    5.20
   0  -3   7   49.10    2.90
   0  -3  -7   50.59    4.20
   0  -3   7   52.89    2.70
   0  -3   7   52.29    4.30
   0  -3   7   58.29    4.80
   0   3   7   54.69    4.10
   0   3  -7   50.89    5.20
   0   3  -7   50.29    3.60
   1  -3   7  234.38    7.30
   1  -3   7  251.17    8.80
   1  -3   7  233.38   10.20
  -1  -3  -7  228.98    9.00
  -1   3  -7  230.58    7.70
  -1   3  -7  232.68    9.70
   1   3   7  245.58    7.30
   1   3   7  231.58    8.30
   2  -3   7   13.70    2.40
   2  -3   7   13.10    2.50
   2   3   7   14.00    2.40
  -2   3  -7   15.10    2.20
  -2   3  -7   13.20    3.00
   2   3   7   12.10    2.00
   3  -3   7  163.28    6.20
   3  -3   7  167.58    6.90
  -3  -3  -7  154.88    8.10
   3   3   7  173.08    6.50
  -3   3  -7  179.28    8.60
  -3   3  -7  164.38    6.10
  -4  -3  -7  318.87   11.90
   4  -3   7  318.67   10.10
   4  -3   7  332.77   10.60
   4   3   7  341.37   10.50
  -4   3  -7  325.17    9.60
  -4   3  -7  303.97   12.10
  -5  -3  -7  266.07   10.90
   5  -3   7  271.67    9.40
   5  -3   7  261.17    9.20
  -5   3  -7  274.97    8.60
  -5   3  -7  266.97   11.30
   5   3   7  272.87    9.50
  -6  -3  -7    4.80    3.00
   6  -3   7    8.20    2.10
   6  -3   7    6.80    2.50
   6   3   7    7.30    2.50
  -6   3  -7    8.60    2.20
  -6   3  -7    9.80    3.50
   7  -3   7   -1.90    2.10
  -7  -3  -7    0.00    2.70
   7  -3   7   -1.00    2.10
   7   3   7   -2.00    2.40
  -7   3  -7    0.50    3.20
  -7   3  -7   -0.20    2.10
   8  -3   7   12.20    2.70
  -8  -3  -7    8.60    3.50
   8   3   7    3.90    2.70
  -8   3  -7   12.50    4.10
   9  -3   7    6.10    2.80
  -9  -3  -7    4.10    3.10
   9  -3   7    1.40    3.00
   9   3   7    6.20    3.20
  -9   3  -7    1.40    3.90
 -10  -3  -7   35.80    5.90
  10  -3   7   34.10    5.30
 -10   3  -7   23.10    5.30
  10   3   7   25.70    4.50
  11  -3   7   62.49    9.00
 -11  -3  -7   60.99    7.00
  11  -3   7   52.69    6.20
 -11   3  -7   52.79    8.90
  11   3   7   75.89    7.80
 -12  -3  -7   21.90    5.60
  12  -3   7   18.10    4.80
  12  -3   7   16.90    4.30
  12   3   7   18.90    4.50
 -12   3  -7   32.40    6.60
  13  -3   7    2.00    4.80
 -13  -3  -7   -1.80    4.40
  13  -3   7   -3.00    4.30
 -13   3  -7    4.20    6.50
  13   3   7    6.20    4.60
 -12  -4   7   12.20    6.50
 -12  -4   7   12.90    4.80
 -12  -4   7    6.20    4.40
  12   4  -7    2.90    5.20
 -12   4   7    5.90    4.40
  12   4  -7   11.00    3.20
 -11  -4   7    1.90    3.60
 -11  -4   7    1.90    5.80
 -11  -4   7   10.70    3.90
  11   4  -7    8.30    4.70
 -11   4   7   -1.60    3.60
 -10  -4   7   -7.30    5.10
 -10  -4   7   -2.00    3.10
 -10  -4   7   -3.70    2.60
 -10   4   7    3.70    3.30
  10   4  -7    2.50    4.10
  -9  -4   7    3.60    3.40
  -9  -4   7    4.20    2.70
  -9  -4   7   -1.50    4.80
  -9   4   7    4.50    2.90
   9   4  -7    6.40    4.20
  -8  -4   7    1.30    3.00
  -8  -4   7   -4.20    4.20
  -8   4   7   -4.80    2.40
  -7  -4   7   19.10    4.20
  -7  -4   7   25.90    5.70
   7   4  -7   21.70    4.70
  -7   4   7   14.30    2.70
  -6  -4   7   14.00    4.60
  -6  -4   7   11.10    3.50
   6   4  -7   21.70    4.20
  -5  -4   7    2.50    4.00
  -5  -4   7   -1.00    2.30
   5   4  -7   -4.60    2.70
  -4  -4   7   10.20    4.20
  -4  -4   7    9.30    2.70
  -4   4   7   10.00    4.10
   4   4  -7    7.40    3.90
   4   4  -7   14.60    3.60
  -3  -4   7   34.20    5.30
  -3  -4   7   23.20    4.00
   3   4  -7   29.00    4.10
  -3   4   7   30.90    4.90
   3   4  -7   31.60    5.10
   2  -4  -7   14.20    3.50
  -2  -4   7   17.80    4.50
  -2  -4   7    8.80    2.60
   2   4  -7   13.10    3.10
  -2   4   7   15.40    2.50
  -2   4   7   16.00    4.00
  -1  -4   7   55.19    5.20
   1  -4  -7   59.79    5.00
   1   4  -7   57.69    5.10
   1   4  -7   58.29    6.80
  -1   4   7   60.09    6.60
  -1   4   7   60.29    5.10
   0  -4  -7   -1.20    2.40
   0   4  -7   -3.20    3.60
   0   4  -7    3.30    2.30
   0   4   7    0.90    3.20
  -1  -4  -7    6.50    2.70
   1   4   7    0.00    2.90
  -1   4  -7    6.80    4.00
  -1   4  -7    0.10    2.30
  -2  -4  -7    2.50    2.80
   2   4   7   -3.90    2.80
  -2   4  -7    6.00    4.00
  -2   4  -7    4.80    2.40
   3  -4   7    2.80    3.30
  -3  -4  -7    2.00    2.60
   3   4   7   -5.00    2.70
  -3   4  -7    1.10    4.00
  -3   4  -7    4.30    2.30
  -4  -4  -7   50.59    5.60
   4  -4   7   48.20    5.90
  -4   4  -7   48.90    4.60
  -4   4  -7   62.99    7.80
   5  -4   7    3.20    3.30
   5  -4   7    4.70    2.20
  -5  -4  -7    1.40    3.00
  -5   4  -7    8.10    2.50
  -5   4  -7    7.10    4.90
   6  -4   7   -3.30    3.30
   6  -4   7    3.00    2.50
  -6  -4  -7    3.50    3.50
   6   4   7    5.70    2.60
  -6   4  -7    3.60    2.60
  -6   4  -7   -1.90    4.90
   7  -4   7   -2.50    3.60
   7  -4   7   -0.70    2.90
  -7  -4  -7    3.30    3.90
  -7   4  -7   -5.20    5.20
   7   4   7    0.40    2.80
  -7   4  -7   -1.30    2.80
  -8  -4  -7    3.50    3.70
   8  -4   7    5.30    3.30
   8  -4   7    3.80    3.90
  -8   4  -7    1.90    5.60
  -8   4  -7    7.10    3.30
   8   4   7   -1.30    3.20
   9  -4   7    9.50    4.50
   9  -4   7    1.30    3.60
  -9  -4  -7   -0.50    3.80
  -9   4  -7   -1.00    6.90
   9   4   7   -1.40    3.50
  10  -4   7    5.20    4.10
  10  -4   7    9.30    4.80
 -10  -4  -7   13.70    5.20
 -10   4  -7    2.40    7.50
  10   4   7    8.60    4.30
  -6  -5   7    3.00    3.20
  -6   5   7   -6.40    7.20
   6   5  -7    6.50    4.70
  -5  -5   7   -0.30    3.20
   5   5  -7    0.40    4.60
  -5   5   7    6.10    6.90
   4   5  -7    2.20    4.50
  -4   5   7   -7.90    6.30
   4   5  -7    3.30    6.10
  -3  -5   7    4.80    3.70
   3   5  -7    1.60    6.60
   3   5  -7    1.90    4.10
  -3   5   7   -3.00    6.00
   2  -5  -7   14.10    4.10
  -2  -5   7    9.20    3.80
   2   5  -7    7.60    4.10
  -2   5   7    6.20    5.90
   2   5  -7    6.40    6.60
   1  -5  -7   11.60    4.50
  -1   5   7    2.70    5.40
   1   5  -7   24.80    6.70
  -1   5   7    2.30    3.90
   0  -5  -7    4.50    2.90
   0   5   7   12.10    5.40
   0   5   7    0.00    4.50
   0   5  -7   -2.20    3.70
   0   5  -7    6.30    6.80
  -1  -5  -7    4.40    3.00
  -1   5  -7   -5.40    6.90
   1   5   7    4.90    4.90
   1   5   7    4.30    4.50
  -1   5  -7    8.60    3.80
  -2  -5  -7    1.60    3.30
  -2   5  -7   -2.30    3.40
   2   5   7    4.90    5.10
  -2   5  -7   10.90    7.40
   2   5   7    9.80    5.00
  -3  -5  -7   -0.60    3.40
   3   5   7    9.00    4.80
  -3   5  -7   -5.30    3.60
   3   5   7    2.60    5.70
  -4  -5  -7    4.50    3.60
   4   5   7    1.50    6.10
  -4   5  -7    3.20    3.40
   4   5   7   -0.10    4.90
 -18   0   8   40.20    6.60
  18   0  -8   36.70    5.40
  18   0  -8   35.60    5.60
  17   0  -8   63.49    8.10
  17   0  -8   65.69    6.40
 -17   0   8   53.29    8.00
  16   0  -8   13.90    3.30
  16   0  -8   15.10    4.30
 -16   0   8    6.10    3.60
  15   0  -8  120.89    6.80
 -15   0   8  125.79    8.90
  15   0  -8  127.09    8.30
 -14   0   8   23.40    4.80
  14   0  -8   27.30    4.30
  14   0  -8   26.00    3.90
  13   0  -8   65.59    5.60
  13   0  -8   64.09    4.50
 -13   0   8   77.89    6.40
  12   0  -8  385.06   11.60
  12   0  -8  383.06   13.00
 -12   0   8  383.36   13.70
  11   0  -8    3.90    1.40
 -11   0   8   -0.50    1.90
  11   0  -8    0.00    1.40
  10   0  -8  752.52   20.30
  10   0  -8  749.82   18.90
 -10   0   8  757.82   21.10
   9   0  -8    3.10    1.50
   9   0  -8    3.50    1.30
   8   0  -8   38.40    2.60
   8   0  -8   33.80    3.10
  -8   0   8   40.80    3.50
  -7   0   8 2395.16   53.29
   7   0  -8 2324.57   52.59
   7   0  -8 2282.47   51.39
   6   0  -8    0.00    0.80
   6   0  -8   -0.70    0.80
  -6   0   8    0.40    0.80
   5   0  -8  308.87    8.10
  -5   0   8  306.07    9.10
  -5   0   8  308.27    8.40
   5   0  -8  304.37    8.60
  -4   0   8  559.54   14.20
   4   0  -8  549.35   13.20
  -4   0   8  557.24   13.50
   3   0  -8   34.50    1.80
  -3   0   8   32.10    1.80
  -3   0   8   33.20    2.00
   2   0  -8   14.20    1.30
  -2   0   8   13.20    1.20
  -1   0   8 2306.57   49.20
   1   0  -8 2198.98   49.10
   0   0   8  539.15   13.00
   0   0  -8  543.15   13.10
   1   0   8 1615.54   36.10
   1   0   8 1654.43   36.10
  -1   0  -8 1597.84   36.10
   2   0   8    2.20    1.00
  -2   0  -8    1.30    0.90
   2   0   8    2.80    0.80
   3   0   8    9.80    1.60
   3   0   8    8.90    1.40
   4   0   8 2709.03   59.29
   4   0   8 2520.95   57.49
   5   0   8   13.30    1.90
   5   0   8   14.50    2.50
   6   0   8  733.23   18.70
   6   0   8  785.92   20.70
   7   0   8   10.20    2.60
   7   0   8   11.70    1.90
   8   0   8   77.49    5.90
   8   0   8   87.49    4.40
   9   0   8  377.56   11.50
   9   0   8  394.56   13.80
  10   0   8  126.59    7.90
  10   0   8  121.49    5.90
  11   0   8  172.28    7.40
  11   0   8  186.78    9.90
  12   0   8   43.60    7.20
  12   0   8   55.09    4.90
  13   0   8    3.90    2.90
  13   0   8   -2.80    4.00
  14   0   8   21.70    5.00
  15   0   8  121.79   11.20
  15   0   8   99.39    7.70
 -17  -1   8   57.29    8.70
  17  -1  -8   67.19    5.40
  17  -1  -8   71.59    8.30
 -17   1   8   60.99    8.40
  17   1  -8   61.99    7.60
  17   1  -8   70.59    8.20
  16  -1  -8    0.80    3.10
 -16  -1   8    2.70    4.20
  16   1  -8    5.10    3.40
  16   1  -8    2.00    3.20
 -16   1   8    7.20    3.90
  15  -1  -8   95.59    5.20
 -15  -1   8  101.29    8.60
  15  -1  -8  101.39    7.60
  15   1  -8  109.39    7.90
 -15   1   8  111.89    8.40
  15   1  -8  107.89    7.20
  14  -1  -8   15.90    2.50
  14  -1  -8   15.30    3.30
 -14  -1   8   11.00    3.60
 -14   1   8   17.10    3.80
  14   1  -8   18.30    3.50
  14   1  -8   11.70    3.00
  13  -1  -8   26.90    4.40
 -13  -1   8   31.40    5.50
  13   1  -8   25.70    4.60
 -13   1   8   24.00    4.00
  13   1  -8   28.00    4.20
 -12  -1   8  449.36   16.10
  12  -1  -8  515.85   15.80
  12   1  -8  531.75   16.00
  12   1  -8  510.55   15.30
 -12   1   8  523.15   16.60
  11  -1  -8   65.99    4.90
 -11  -1   8   73.19    6.00
 -11   1   8   69.69    5.30
  11   1  -8   73.19    4.90
  11   1  -8   60.89    4.80
 -10  -1   8  199.58    8.60
  10  -1  -8  194.38    7.80
  10   1  -8  189.88    7.80
 -10   1   8  191.68    8.20
  10   1  -8  183.78    7.40
  -9  -1   8  378.86   12.40
   9  -1  -8  376.46   11.50
   9   1  -8  372.26   11.60
   9   1  -8  378.06   11.50
  -9   1   8  370.36   12.20
  -8  -1   8   61.49    4.30
   8  -1  -8   65.39    3.90
   8   1  -8   67.09    4.00
  -8   1   8   60.89    4.10
   8   1  -8   63.39    3.80
   7  -1  -8  421.06   11.90
  -7  -1   8  432.96   12.60
  -7  -1   8  420.76   11.50
   7   1  -8  422.06   11.90
  -7   1   8  416.96   12.40
   7   1  -8  428.96   12.00
  -6  -1   8  102.99    4.70
  -6  -1   8   97.19    4.00
   6  -1  -8   93.79    4.30
   6   1  -8   94.59    4.40
   6   1  -8  108.09    4.40
  -6   1   8  108.29    4.70
  -5  -1   8   27.60    2.00
  -5  -1   8   27.80    2.40
  -5  -1   8   29.00    2.40
  -5   1   8   27.00    1.70
  -5   1   8   30.10    2.30
   5   1  -8   25.10    2.30
   4  -1  -8   16.70    1.20
  -4  -1   8   17.00    1.80
  -4  -1   8   13.90    1.70
  -4  -1   8   13.10    1.40
  -4   1   8   15.70    1.30
   4   1  -8   17.00    1.80
  -4   1   8   14.50    1.60
  -4   1   8   14.00    1.10
  -3  -1   8   28.90    2.20
  -3  -1   8   30.50    2.10
  -3  -1   8   33.10    1.90
  -3  -1   8   29.00    2.70
   3  -1  -8   31.00    1.70
  -3   1   8   29.70    2.00
  -3   1   8   32.30    1.50
   3   1  -8   32.00    2.20
   3   1  -8   31.40    2.00
  -2  -1   8 2041.80   47.00
  -2  -1   8 2054.89   46.30
   2  -1  -8 2082.49   44.90
  -2  -1   8 2101.89   45.80
  -2   1   8 2092.89   45.10
   2   1  -8 2060.79   46.00
   2   1  -8 2108.79   45.80
   1  -1  -8  354.36    8.60
  -1  -1   8  339.77   10.20
  -1   1   8  350.26    8.80
   1   1  -8  370.16    9.40
   1   1  -8  346.17    9.30
   0  -1  -8  876.31   20.10
   0  -1   8  886.11   21.70
   0  -1   8  871.71   20.80
   0   1  -8  930.21   20.80
   0   1  -8  890.21   21.30
   0   1   8  863.21   20.20
   0   1  -8  854.81   20.50
   1  -1   8  265.87    8.40
   1  -1   8  263.57    7.60
  -1   1  -8  275.37    7.70
  -1   1  -8  260.37    8.00
   1   1   8  263.57    7.30
  -1   1  -8  261.87    7.40
   2  -1   8  390.76   10.40
   2  -1   8  389.66   11.30
  -2   1  -8  385.36   10.90
   2   1   8  407.16   10.50
  -2   1  -8  400.56   10.40
   3  -1   8  209.68    6.40
   3  -1   8  205.38    7.20
  -3   1  -8  201.98    6.30
  -3   1  -8  208.08    6.90
   4  -1   8  510.35   14.30
   4  -1   8  490.85   12.80
  -4   1  -8  488.95   12.90
   4   1   8  500.25   14.10
  -4   1  -8  492.15   13.40
   5  -1   8    6.30    1.40
   5  -1   8    6.30    2.00
  -5   1  -8    5.60    1.70
   5   1   8    4.40    1.60
   6  -1   8  137.59    5.10
   6  -1   8  132.39    6.40
  -6   1  -8  120.19    5.50
   6   1   8  130.99    6.40
   7  -1   8    8.40    1.70
   7  -1   8    8.70    2.50
  -7   1  -8    9.70    2.10
   7   1   8    7.40    2.10
   8  -1   8   39.70    3.20
   8  -1   8   33.00    4.70
  -8   1  -8   37.80    3.80
   8   1   8   34.90    4.80
   9  -1   8  410.66   11.80
   9  -1   8  407.36   14.30
   9   1   8  405.86   14.30
  -9   1  -8  406.06   12.50
  10  -1   8   38.80    4.00
  10  -1   8   31.30    5.40
 -10   1  -8   30.10    4.20
  10   1   8   42.30    5.70
  11  -1   8    3.50    3.00
  11  -1   8    9.00    2.60
 -11   1  -8   10.00    2.80
  11   1   8    0.40    3.00
  12  -1   8   37.40    4.70
  12  -1   8   25.70    4.60
 -12   1  -8   32.90    5.10
  12   1   8   45.30    7.20
  13  -1   8    0.00    3.30
  13  -1   8    4.40    3.10
 -13   1  -8   10.40    3.70
  13   1   8   11.10    4.40
  14  -1   8    0.00    3.50
  14  -1   8    6.50    4.60
 -14   1  -8    6.70    4.00
  14   1   8    0.10    3.70
  15  -1   8    8.80    5.70
  15  -1   8    0.60    4.10
  15   1   8    6.10    4.40
 -15   1  -8    6.00    4.70
 -16  -2   8   16.50    5.60
 -16  -2   8   20.80    5.30
  16  -2  -8   17.30    4.20
 -16  -2   8   32.00    5.40
  16   2  -8   28.00    5.60
 -16   2   8   21.20    4.40
  16   2  -8   20.30    4.50
 -15  -2   8   16.10    4.90
 -15  -2   8   17.20    4.50
 -15  -2   8   13.90    4.00
  15  -2  -8   11.10    3.30
 -15   2   8   13.70    3.80
  15   2  -8    9.60    3.60
  15   2  -8   14.60    4.30
  14  -2  -8   45.10    5.80
 -14  -2   8   39.80    7.20
 -14  -2   8   43.80    5.50
 -14  -2   8   33.50    5.60
  14   2  -8   51.39    6.50
 -14   2   8   44.40    6.60
  14   2  -8   48.00    6.10
 -13  -2   8  138.69    8.90
  13  -2  -8  141.49    7.70
 -13  -2   8  141.49    7.80
  13   2  -8  143.99    8.00
 -13   2   8  132.19    8.20
  13   2  -8  135.59    8.30
  12  -2  -8  351.46   11.90
 -12  -2   8  343.97   12.80
 -12  -2   8  319.57   12.00
 -12  -2   8  273.37   12.40
  12   2  -8  315.87   12.20
  12   2  -8  349.47   12.20
 -12   2   8  346.77   12.60
 -11  -2   8    6.50    3.20
  11  -2  -8    3.10    2.00
 -11  -2   8    8.00    3.30
 -11  -2   8    3.40    2.50
  11   2  -8    4.90    2.60
 -11   2   8    3.90    2.30
  11   2  -8    5.70    2.20
 -10  -2   8   70.89    5.80
 -10  -2   8   73.39    5.80
  10  -2  -8   71.09    5.10
 -10  -2   8   73.59    6.10
  10   2  -8   68.39    5.40
 -10   2   8   77.79    5.30
  10   2  -8   72.09    5.00
  -9  -2   8    6.70    2.40
  -9  -2   8    9.60    3.00
   9  -2  -8    6.90    2.30
   9   2  -8    7.30    2.30
  -9   2   8   11.70    2.80
   9   2  -8    8.80    2.20
  -8  -2   8   57.09    4.40
  -8  -2   8   60.29    5.00
  -8  -2   8   64.49    4.70
  -8   2   8   50.59    4.20
  -8   2   8   66.29    4.30
   8   2  -8   63.29    4.00
   8   2  -8   64.09    4.60
  -7  -2   8  360.36   12.30
  -7  -2   8  342.27   11.40
  -7  -2   8  393.36   11.70
   7  -2  -8  333.07   10.20
   7   2  -8  373.56   11.60
  -7   2   8  377.26   11.50
   7   2  -8  387.36   10.80
  -7   2   8  384.96   10.90
  -6  -2   8   10.80    2.50
  -6  -2   8    5.10    1.60
  -6  -2   8    7.00    1.90
  -6   2   8    4.70    1.50
   6   2  -8    9.80    2.10
  -6   2   8    7.00    1.90
  -5  -2   8    7.70    1.80
  -5  -2   8    3.40    1.50
  -5  -2   8    4.80    1.90
   5   2  -8    3.70    1.50
  -5   2   8    6.60    1.80
  -5   2   8    2.30    1.50
  -4  -2   8   49.40    4.10
  -4  -2   8   49.90    3.80
  -4  -2   8   52.69    3.40
  -4  -2   8   41.30    3.00
   4   2  -8   46.90    3.30
  -4   2   8   39.60    3.00
   4   2  -8   48.10    3.70
  -3  -2   8  403.16   12.20
  -3  -2   8  425.36   12.60
  -3  -2   8  426.66   11.40
  -3  -2   8  428.86   13.20
   3  -2  -8  430.86   11.30
   3   2  -8  446.96   12.20
  -3   2   8  426.16   11.40
   3   2  -8  426.36   11.90
  -2  -2   8   15.60    2.20
   2  -2  -8   24.90    2.10
  -2  -2   8   23.00    3.40
  -2  -2   8   20.90    2.80
  -2  -2   8   21.30    2.30
   2   2  -8   16.90    2.80
   2   2  -8   25.20    2.60
  -2   2   8   21.40    2.60
  -2   2   8   15.00    2.40
   2   2  -8   22.60    3.30
  -2   2   8   26.80    1.70
  -1  -2   8 1835.52   42.10
   1  -2  -8 1850.91   41.50
  -1  -2   8 1852.11   43.30
  -1  -2   8 1700.53   41.90
   1   2  -8 1889.91   42.80
   1   2  -8 1850.11   41.40
   1   2  -8 1828.12   42.10
   0  -2   8   40.40    4.00
   0  -2   8   32.80    3.00
   0  -2  -8   43.60    2.70
   0   2  -8   34.40    3.40
   0   2  -8   30.60    3.60
   0   2  -8   37.80    2.90
  -1  -2  -8   27.30    2.30
   1  -2   8   22.20    3.50
   1  -2   8   24.20    2.50
  -1   2  -8   24.60    3.20
  -1   2  -8   22.70    2.30
  -1   2  -8   24.70    3.20
   2  -2   8   77.89    5.20
   2  -2   8   87.19    4.10
  -2  -2  -8   80.79    4.00
  -2   2  -8   82.89    3.80
  -2   2  -8   73.59    4.70
  -2   2  -8   80.39    4.80
   3  -2   8   25.80    3.20
  -3  -2  -8   26.50    2.90
   3  -2   8   33.00    2.70
  -3   2  -8   29.40    2.50
  -3   2  -8   30.40    3.60
   3   2   8   28.70    3.00
  -4  -2  -8  431.66   13.00
   4  -2   8  440.76   12.10
  -4   2  -8  429.36   11.70
   4   2   8  435.86   12.80
  -4   2  -8  438.26   13.40
   5  -2   8   32.20    3.00
   5  -2   8   35.70    4.70
   5   2   8   39.60    3.90
  -5   2  -8   22.80    3.90
  -5   2  -8   33.40    3.00
   6  -2   8  103.19    4.90
   6  -2   8  104.79    6.50
  -6   2  -8   91.09    6.10
   6   2   8  113.59    6.10
  -6   2  -8  105.69    5.00
   7  -2   8    5.20    2.60
   7  -2   8    4.60    1.90
  -7   2  -8    5.20    2.60
   7   2   8    3.70    2.30
   8  -2   8   40.80    3.90
   8  -2   8   37.50    5.30
   8   2   8   42.90    5.40
  -8   2  -8   44.30    5.40
   9  -2   8  188.98    7.30
   9  -2   8  186.98    9.30
  -9   2  -8  167.88    8.80
   9   2   8  163.48    9.00
  10  -2   8  145.59    6.70
  10  -2   8  149.19    8.90
 -10   2  -8  136.59    8.50
  10   2   8  135.89    8.90
  11  -2   8    0.20    2.60
  11  -2   8   -0.70    3.10
  11   2   8   -0.50    3.20
 -11   2  -8   -1.00    3.70
  12  -2   8   73.99    5.90
  12  -2   8   67.39    8.10
  12   2   8   65.39    8.20
 -12   2  -8   69.79    7.60
  13  -2   8   -3.40    3.70
  13  -2   8   -3.80    3.30
 -13   2  -8   -6.40    4.30
  13   2   8    2.20    3.70
  14  -2   8    8.90    4.10
  14  -2   8    1.40    4.30
 -14   2  -8    5.80    5.30
  14   2   8   -0.60    4.10
 -15  -3   8    3.90    3.80
  15  -3  -8    7.10    3.30
  15   3  -8    3.20    4.60
 -15   3   8    2.30    4.30
  15   3  -8    1.10    3.70
 -14  -3   8   34.10    5.80
  14  -3  -8   23.60    4.10
 -14  -3   8   22.10    5.00
 -14  -3   8   30.50    6.10
 -14   3   8   33.90    4.60
  14   3  -8   29.30    4.40
  14   3  -8   33.10    5.30
 -13  -3   8   67.99    6.50
 -13  -3   8   67.79    8.80
 -13  -3   8   71.59    7.80
  13   3  -8   60.39    7.40
 -13   3   8   46.00    7.00
  13   3  -8   66.19    6.40
 -12  -3   8    2.10    4.30
 -12  -3   8   -0.20    3.30
 -12  -3   8    2.20    3.10
  12  -3  -8    4.30    2.40
  12   3  -8    1.40    3.60
  12   3  -8    0.10    2.40
 -12   3   8    0.20    3.20
 -11  -3   8   13.20    3.80
 -11  -3   8    9.40    4.30
  11  -3  -8    7.30    2.20
 -11  -3   8    3.90    3.10
 -11   3   8   11.50    3.30
  11   3  -8    7.80    2.60
  11   3  -8    6.30    3.30
 -10  -3   8   17.00    3.30
 -10  -3   8    9.80    3.10
  10  -3  -8   10.40    2.00
 -10  -3   8   19.90    4.60
  10   3  -8   13.70    2.60
  10   3  -8   16.00    3.90
 -10   3   8   10.90    3.30
  -9  -3   8  108.69    8.10
  -9  -3   8  101.69    6.90
  -9  -3   8  107.79    6.50
   9   3  -8  114.29    7.20
   9   3  -8  102.19    5.40
  -8  -3   8   35.50    4.60
  -8  -3   8   24.00    4.30
  -8  -3   8   34.30    5.80
  -8   3   8   26.40    4.00
   8   3  -8   31.00    4.70
  -7  -3   8   38.10    4.60
  -7  -3   8   39.90    5.70
  -7  -3   8   29.50    4.20
  -7   3   8   27.60    4.60
   7   3  -8   31.20    4.60
  -6  -3   8  548.25   17.20
  -6  -3   8  549.54   17.60
  -6  -3   8  565.94   15.50
  -6   3   8  544.75   15.40
   6   3  -8  553.54   16.40
  -5  -3   8   40.60    5.70
  -5  -3   8   33.20    4.70
  -5  -3   8   39.90    3.70
   5   3  -8   34.60    4.40
  -5   3   8   33.20    3.50
  -4  -3   8   -2.00    1.40
  -4  -3   8   -3.20    2.60
  -4  -3   8   -0.40    2.90
   4   3  -8   -1.10    1.80
  -4   3   8   -0.70    1.40
  -3  -3   8   11.60    2.70
   3  -3  -8   18.90    2.80
  -3  -3   8   19.70    2.70
  -3  -3   8   18.20    3.90
   3   3  -8   21.00    3.40
   3   3  -8   14.70    3.20
  -3   3   8   15.40    2.40
   2  -3  -8  126.69    5.80
  -2  -3   8  119.99    7.50
  -2  -3   8  128.09    4.80
  -2  -3   8  124.89    6.60
  -2  -3   8  115.99    6.70
   2   3  -8  135.09    6.00
   2   3  -8  121.09    7.00
  -2   3   8  128.29    4.70
  -1  -3   8   12.80    2.10
  -1  -3   8    8.70    2.70
  -1  -3   8   10.90    2.50
  -1  -3   8    8.30    2.90
   1  -3  -8   10.50    2.60
   1   3  -8    9.00    2.20
   1   3  -8   13.00    3.10
  -1   3   8    9.80    1.40
   0  -3   8    0.50    1.90
   0  -3   8   -3.00    2.50
   0  -3  -8    2.20    1.70
   0   3  -8    0.30    1.60
   0   3  -8   -0.90    2.40
   1  -3   8    2.80    2.00
  -1  -3  -8    1.50    2.20
   1  -3   8   -0.80    2.80
   1  -3   8   -0.40    1.30
  -1   3  -8    2.50    1.60
   1   3   8   -2.70    1.70
  -1   3  -8    0.90    2.50
   2  -3   8   81.49    4.30
   2  -3   8   88.09    5.30
  -2   3  -8   87.29    4.40
   2   3   8   91.49    4.70
  -2   3  -8   89.39    6.30
   2   3   8   85.69    4.70
   3  -3   8    4.10    2.10
  -3  -3  -8    0.40    3.10
   3  -3   8    0.70    1.60
   3   3   8   -0.20    1.80
  -3   3  -8    2.50    2.90
  -3   3  -8    4.00    1.80
  -4  -3  -8   56.89    5.50
   4  -3   8   51.39    4.50
   4  -3   8   43.80    4.10
   4   3   8   47.60    4.70
  -4   3  -8   59.79    3.90
  -4   3  -8   70.09    6.20
   5  -3   8  272.67    9.70
  -5  -3  -8  278.47   11.10
   5  -3   8  280.17    9.80
  -5   3  -8  284.47    9.00
   5   3   8  286.27   10.10
  -5   3  -8  271.27   11.50
  -6  -3  -8  151.78    8.10
   6  -3   8  145.99    7.10
   6  -3   8  156.78    7.10
  -6   3  -8  149.79    6.30
  -6   3  -8  152.88    8.80
   6   3   8  143.59    7.50
   7  -3   8    3.70    2.50
  -7  -3  -8   -0.80    2.60
   7  -3   8   -3.30    2.40
  -7   3  -8   -3.20    2.10
  -7   3  -8    4.40    3.70
   7   3   8    1.30    2.70
   8  -3   8    9.60    3.00
   8  -3   8    2.60    2.70
  -8  -3  -8    7.30    3.40
  -8   3  -8   11.30    4.00
   8   3   8    7.20    3.20
   9  -3   8   -0.40    3.10
  -9  -3  -8   -1.50    3.40
  -9   3  -8   -5.10    4.20
   9   3   8    6.80    3.30
  10  -3   8    4.30    3.40
  10  -3   8    4.70    4.60
 -10  -3  -8    3.60    3.70
  10   3   8    9.00    3.70
 -10   3  -8    0.70    4.60
 -11  -3  -8    1.00    3.60
  11  -3   8   -0.30    4.30
  11  -3   8   -7.20    3.60
 -11   3  -8   -2.60    5.20
  11   3   8    8.80    3.80
  12  -3   8    0.40    4.20
 -12  -3  -8    6.50    4.80
  12  -3   8   -2.90    4.30
  12   3   8    7.60    4.30
 -12   3  -8   11.60    6.10
 -12  -4   8   -0.10    4.00
 -12  -4   8   -3.80    6.40
  12   4  -8    4.40    4.90
 -12   4   8   -0.90    4.30
 -11  -4   8    5.40    4.00
 -11  -4   8   -1.80    6.00
 -11  -4   8    2.00    3.70
  11   4  -8   17.20    4.90
 -11   4   8    8.60    4.00
 -10  -4   8   -2.90    5.50
 -10  -4   8   -0.20    3.50
 -10  -4   8   -1.40    3.30
 -10   4   8   -2.50    3.40
  10   4  -8    0.40    4.00
  -9  -4   8   17.50    4.20
  -9  -4   8   15.30    5.70
  -9  -4   8   18.00    3.30
   9   4  -8   24.90    5.10
  -9   4   8   15.30    3.60
  -8  -4   8   52.79    5.30
  -8  -4   8   63.59    6.30
  -8  -4   8   45.30    6.90
  -8   4   8   64.19    5.70
   8   4  -8   69.79    7.40
  -7  -4   8   39.40    5.30
  -7  -4   8   46.70    8.10
  -7   4   8   40.00    5.20
   7   4  -8   58.79    6.80
  -6  -4   8    1.70    3.10
  -6  -4   8    4.80    4.70
  -6   4   8   -0.60    2.20
   6   4  -8   -5.00    3.10
  -5  -4   8   10.80    4.80
  -5  -4   8    9.20    2.90
   5   4  -8   11.60    3.70
  -4  -4   8    1.40    4.10
  -4  -4   8   -2.80    2.10
   4   4  -8   -2.60    2.70
   4   4  -8    1.10    3.90
  -3  -4   8    1.50    2.20
  -3  -4   8    7.40    4.30
  -3   4   8    4.80    3.90
   3   4  -8    7.30    4.30
   3   4  -8    5.70    2.90
   2  -4  -8    1.70    2.30
  -2  -4   8   -0.20    4.30
  -2  -4   8   -1.00    2.60
   2   4  -8   -1.20    2.40
  -2   4   8    2.90    2.20
  -2   4   8   -5.30    3.40
  -1  -4   8    3.40    2.80
   1  -4  -8    2.10    2.30
   1   4  -8    2.10    2.40
  -1   4   8    0.90    3.60
   1   4  -8    3.10    4.00
   0  -4  -8   -0.80    2.30
   0   4   8   -0.40    3.10
   0   4  -8    3.80    2.40
   0   4  -8    0.60    3.90
  -1  -4  -8    1.80    2.30
  -1   4  -8    1.70    2.20
   1   4   8   -3.30    3.00
  -1   4  -8    0.40    4.20
   2  -4   8   23.10    4.40
  -2  -4  -8   23.60    4.30
  -2   4  -8   20.40    3.10
   2   4   8   20.80    3.40
  -2   4  -8   28.20    4.90
   3  -4   8   53.59    6.30
  -3  -4  -8   75.29    6.10
   3   4   8   55.09    5.30
  -3   4  -8   55.89    4.80
  -3   4  -8   64.99    8.00
  -4  -4  -8   13.40    3.60
   4  -4   8   13.80    3.80
  -4   4  -8   15.20    5.00
  -4   4  -8   15.80    2.90
   5  -4   8    9.70    4.00
   5  -4   8    8.50    2.60
  -5  -4  -8   10.80    3.60
  -5   4  -8   16.80    5.20
   5   4   8    5.10    2.50
  -5   4  -8   10.60    2.90
  -6  -4  -8    9.30    4.00
   6  -4   8    8.00    4.00
   6  -4   8    4.10    2.70
  -6   4  -8    7.40    5.40
  -6   4  -8   10.10    3.10
   6   4   8    8.70    2.90
  -7  -4  -8   14.80    4.20
   7  -4   8   16.00    4.40
  -7   4  -8    9.50    6.30
  -7   4  -8   16.30    3.30
   7   4   8   14.90    3.40
   8  -4   8   -0.90    3.40
   8  -4   8    3.70    4.20
  -8  -4  -8   -0.70    3.70
  -8   4  -8  -10.60    6.40
   8   4   8   -1.40    3.50
  -8   4  -8    6.50    3.50
   9  -4   8    1.40    4.40
   9  -4   8    6.60    3.80
  -9  -4  -8    4.10    4.00
   9   4   8    7.00    3.90
  -9   4  -8   -3.40    7.00
  -5  -5   8    5.10    3.70
   5   5  -8    4.90    4.50
  -5   5   8   -2.80    7.20
  -4  -5   8    2.70    3.40
   4   5  -8   11.00    4.60
  -4   5   8    1.20    6.60
  -3  -5   8   -1.10    3.60
   3   5  -8   -4.00    4.00
   3   5  -8    4.70    6.80
  -2  -5   8   11.40    3.70
   2  -5  -8    9.80    3.80
  -2   5   8    7.00    6.00
   2   5  -8   13.30    7.20
   2   5  -8   17.40    4.60
   1  -5  -8    1.40    3.40
  -1   5   8   -3.90    4.30
   1   5  -8    7.30    3.90
   1   5  -8   10.70    7.10
  -1   5   8    8.60    5.60
   0  -5  -8    3.20    3.50
   0   5  -8    6.30    7.30
   0   5   8    7.30    4.70
   0   5   8    1.80    5.50
   0   5  -8    2.10    3.90
  -1  -5  -8   -0.60    3.60
  -1   5  -8    1.70    3.70
  -1   5  -8    0.10    7.60
   1   5   8   -1.60    5.00
   1   5   8   -8.40    4.70
  -2  -5  -8    3.60    3.80
  -2   5  -8    4.40    3.50
   2   5   8    1.60    5.60
   2   5   8    6.50    5.30
  -3  -5  -8    1.70    4.20
   3   5   8    2.50    6.00
  -3   5  -8    2.30    3.80
   3   5   8   -3.90    4.80
 -18   0   9   -2.10    4.30
  18   0  -9   -4.90    3.70
  18   0  -9    3.70    3.60
  17   0  -9   -1.30    3.10
 -17   0   9   -2.00    4.30
  17   0  -9   -2.30    3.80
 -16   0   9    3.10    3.80
  16   0  -9   -0.90    2.40
  16   0  -9   -0.80    3.00
 -15   0   9    1.50    3.50
  15   0  -9   -1.10    2.20
  15   0  -9    2.30    2.70
  14   0  -9   -3.90    2.00
 -14   0   9   -2.10    2.80
  14   0  -9    1.70    2.00
  13   0  -9   -2.10    1.90
  13   0  -9    1.10    1.70
  12   0  -9    1.30    1.80
  12   0  -9   -0.70    1.50
 -12   0   9    2.00    2.30
 -11   0   9   -2.60    1.90
  11   0  -9    0.60    1.30
  11   0  -9    0.40    1.50
  10   0  -9   -1.70    1.20
 -10   0   9   -1.00    1.80
  10   0  -9    1.10    1.20
   9   0  -9   -1.80    1.10
  -9   0   9   -2.60    1.40
   9   0  -9   -1.20    1.00
   8   0  -9   -1.60    1.00
  -8   0   9   -0.60    1.20
   8   0  -9    2.10    1.00
   7   0  -9    0.60    1.00
  -7   0   9   -0.10    1.10
   7   0  -9   -0.80    1.00
  -6   0   9   -0.20    0.90
  -6   0   9    0.50    0.90
   6   0  -9   -1.10    0.80
   6   0  -9    2.70    1.20
  -5   0   9   -0.40    0.70
   5   0  -9   -0.60    0.60
  -5   0   9    0.50    0.90
  -4   0   9   -0.30    0.70
  -4   0   9    0.10    0.70
   4   0  -9   -0.70    0.60
  -3   0   9    0.80    0.60
  -3   0   9    0.50    0.60
   3   0  -9    0.70    0.60
   2   0  -9    0.10    0.70
   1   0  -9   -0.30    0.70
   0   0   9    1.90    0.80
   0   0  -9    1.80    0.80
   1   0   9    0.70    0.90
   1   0   9    0.10    0.70
   2   0   9    0.20    0.80
  -2   0  -9   -0.80    0.90
   2   0   9   -0.70    0.90
   3   0   9    2.30    1.00
   4   0   9    0.80    1.00
   4   0   9    0.00    1.30
   5   0   9   -1.30    1.40
   5   0   9    1.30    1.20
   6   0   9    1.60    1.30
   6   0   9   -0.10    1.50
   7   0   9   -1.30    1.80
   7   0   9   -0.20    1.50
   8   0   9   -0.50    1.50
   8   0   9   -1.60    2.00
   9   0   9   -0.20    2.20
   9   0   9   -1.50    1.70
  10   0   9   -2.50    2.60
  10   0   9    3.40    2.30
  11   0   9    2.70    2.50
  11   0   9   -1.60    2.50
  12   0   9   -1.70    3.50
  12   0   9   -0.80    2.40
  13   0   9   -0.40    2.80
  13   0   9   -1.10    3.90
  14   0   9   -6.40    3.30
  14   0   9    4.20    4.00
  15   0   9   -0.70    4.00
  15   0   9   -4.70    5.80
 -17  -1   9    1.90    4.50
  17  -1  -9    4.10    4.40
 -17   1   9    0.60    4.90
  17   1  -9   -4.20    3.60
  17   1  -9    0.20    3.60
 -16  -1   9    9.20    4.60
  16  -1  -9    5.10    3.80
  16   1  -9    1.80    3.20
  16   1  -9    7.90    3.50
 -16   1   9    1.80    4.40
  15  -1  -9   25.80    4.30
 -15  -1   9   27.60    4.50
  15   1  -9   20.80    4.20
 -15   1   9   21.90    4.50
  15   1  -9   27.00    4.30
  14  -1  -9   -0.30    2.50
 -14  -1   9    3.50    3.20
  14   1  -9    0.60    2.30
 -14   1   9    6.20    3.10
  14   1  -9   -0.60    2.30
 -13  -1   9   59.69    6.40
  13  -1  -9   61.59    5.50
  13  -1  -9   57.29    3.40
  13   1  -9   63.89    5.20
  13   1  -9   57.99    5.50
 -13   1   9   65.39    6.20
  12  -1  -9   91.09    4.00
  12  -1  -9   97.29    6.00
 -12  -1   9   98.69    7.00
  12   1  -9   97.09    6.10
  12   1  -9   98.49    5.80
 -12   1   9   89.39    6.60
  11  -1  -9   24.50    3.60
 -11  -1   9   31.00    5.00
 -11   1   9   27.50    4.40
  11   1  -9   36.60    3.90
  11   1  -9   31.60    3.80
  10  -1  -9    3.10    1.60
 -10  -1   9    3.00    2.10
  10   1  -9    2.00    1.80
  10   1  -9    3.00    1.70
   9  -1  -9    1.90    1.30
  -9  -1   9    6.90    1.80
  -9  -1   9    2.70    1.80
   9   1  -9    3.10    1.60
   9   1  -9    4.50    1.60
  -9   1   9    3.40    1.90
   8  -1  -9   60.09    3.80
  -8  -1   9   51.29    4.10
  -8  -1   9   55.59    3.20
   8   1  -9   53.89    3.80
  -8   1   9   60.09    4.10
   8   1  -9   53.89    3.70
   7  -1  -9  219.58    7.40
  -7  -1   9  220.68    7.00
  -7  -1   9  225.88    8.20
  -7   1   9  229.08    8.10
   7   1  -9  223.98    7.50
   7   1  -9  228.78    7.60
  -6  -1   9  141.89    5.90
  -6  -1   9  141.59    5.00
  -6  -1   9  147.69    6.00
   6   1  -9  141.29    5.40
  -6   1   9  144.29    5.80
  -5  -1   9  170.68    6.20
  -5  -1   9  172.78    5.50
  -5  -1   9  172.18    6.30
   5   1  -9  174.28    5.90
  -5   1   9  164.68    4.80
  -5   1   9  167.18    6.10
  -4  -1   9   13.30    1.90
  -4  -1   9   13.00    1.50
   4  -1  -9   13.40    1.30
   4   1  -9   13.00    1.80
  -4   1   9   16.20    1.20
  -4   1   9    9.90    1.50
  -3  -1   9   46.20    3.30
  -3  -1   9   45.60    2.30
   3  -1  -9   43.20    2.20
  -3  -1   9   45.60    2.60
  -3  -1   9   44.80    2.80
  -3   1   9   45.10    2.40
   3   1  -9   43.90    2.40
   3   1  -9   46.60    2.60
  -3   1   9   45.90    2.00
  -2  -1   9 1089.89   26.10
  -2  -1   9 1091.29   26.90
   2   1  -9 1156.28   25.50
  -2   1   9 1133.59   25.00
   2   1  -9 1103.49   25.70
  -1  -1   9   32.40    2.90
  -1  -1   9   28.50    2.20
   1  -1  -9   26.50    1.50
   1   1  -9   31.20    2.10
   1   1  -9   25.60    2.10
  -1   1   9   26.80    1.70
   0  -1   9   97.69    3.90
   0  -1  -9   92.19    3.30
   0  -1   9   94.39    4.60
   0   1  -9   99.79    3.90
   0   1   9   97.69    3.50
   0   1  -9   96.49    3.80
   1  -1   9   67.99    3.90
   1  -1   9   71.39    3.30
  -1   1  -9   74.69    3.40
  -1   1  -9   73.59    3.60
  -1   1  -9   71.89    3.30
   1   1   9   70.79    3.10
   2  -1   9  144.09    5.10
   2  -1   9  143.19    5.90
   2   1   9  143.69    5.00
  -2   1  -9  141.69    5.40
  -2   1  -9  148.49    5.10
   3  -1   9    0.60    0.90
   3  -1   9    0.60    1.30
   3   1   9    1.90    1.10
  -3   1  -9    0.10    1.20
  -3   1  -9    1.20    1.00
   4  -1   9  740.13   19.70
   4  -1   9  723.13   18.10
   4   1   9  749.92   19.60
   4   1   9  729.83   18.40
  -4   1  -9  737.53   18.20
  -4   1  -9  721.03   18.60
   5  -1   9  188.38    6.50
   5  -1   9  194.38    7.90
  -5   1  -9  185.58    6.90
   5   1   9  200.58    8.00
   6  -1   9    8.30    1.70
   6  -1   9    7.50    2.40
  -6   1  -9    6.70    1.90
   6   1   9    5.50    2.30
   7  -1   9    8.50    1.80
   7  -1   9    7.20    2.70
   7   1   9    4.80    2.20
  -7   1  -9   10.20    2.20
   8  -1   9   -0.30    2.20
   8  -1   9    3.80    1.80
   8   1   9   -0.10    2.50
  -8   1  -9    2.80    2.10
   9  -1   9   80.89    4.80
   9  -1   9   90.69    6.90
   9   1   9   84.59    7.10
  -9   1  -9   88.89    5.50
  10  -1   9   -1.00    2.20
  10  -1   9   -0.70    2.60
  10   1   9    1.60    3.10
 -10   1  -9   -2.10    2.50
  11  -1   9    6.90    3.00
  11  -1   9   20.10    3.30
 -11   1  -9   12.70    3.30
  11   1   9   12.20    3.50
  12  -1   9   11.20    3.70
  12  -1   9   12.40    3.10
 -12   1  -9   15.00    3.70
  12   1   9   14.60    4.30
  13  -1   9   22.30    3.70
  13  -1   9   22.00    5.30
 -13   1  -9   20.80    4.30
  13   1   9   15.20    4.70
  14  -1   9   26.30    4.50
  14  -1   9   27.00    5.90
  14   1   9   33.20    5.50
 -14   1  -9   17.50    4.90
  14   1   9   15.50    4.60
  15  -1   9   58.69    8.80
  15  -1   9   69.29    7.30
 -15   1  -9   55.39    6.90
  15   1   9   41.00    6.80
  15   1   9   53.69    8.60
 -16  -2   9    4.80    5.20
 -16  -2   9    5.00    5.50
 -16  -2   9    5.90    3.70
  16  -2  -9    7.60    3.80
  16   2  -9    9.50    4.10
  16   2  -9    3.90    3.90
 -16   2   9    4.00    4.80
 -15  -2   9    4.70    4.10
  15  -2  -9    9.60    3.10
 -15  -2   9   10.90    3.70
 -15  -2   9    1.90    4.90
  15   2  -9    6.40    3.50
 -15   2   9   10.80    4.00
  15   2  -9    6.80    3.30
 -14  -2   9  202.88    9.70
  14  -2  -9  213.58    9.80
 -14  -2   9  199.98   11.10
 -14   2   9  202.38   10.60
  14   2  -9  210.58   10.30
  14   2  -9  230.38   10.30
  13  -2  -9   34.10    5.00
 -13  -2   9   24.50    4.80
 -13  -2   9   33.20    4.90
 -13  -2   9   39.60    6.40
 -13   2   9   39.50    5.80
  13   2  -9   39.90    5.30
  13   2  -9   34.00    5.60
 -12  -2   9    0.50    2.60
  12  -2  -9    4.70    2.10
 -12  -2   9    5.90    3.60
 -12  -2   9    7.10    3.00
  12   2  -9    2.80    2.60
 -12   2   9    3.20    2.40
  12   2  -9    1.00    2.20
 -11  -2   9   -0.10    2.70
 -11  -2   9    3.90    3.30
  11  -2  -9   -1.70    1.90
 -11  -2   9   -3.20    2.70
  11   2  -9   -0.70    1.90
  11   2  -9    0.20    2.20
 -11   2   9    2.50    2.20
 -10  -2   9   12.60    3.50
  10  -2  -9    9.20    2.30
 -10  -2   9    9.20    2.80
 -10  -2   9   10.50    3.40
  10   2  -9    6.90    2.50
 -10   2   9   11.00    2.50
  10   2  -9    9.90    2.20
  -9  -2   9   78.69    5.80
  -9  -2   9   81.29    6.30
   9  -2  -9   82.49    5.10
  -9   2   9   81.19    5.00
  -9   2   9   72.79    5.10
   9   2  -9   84.09    4.90
   9   2  -9   85.39    5.40
   8  -2  -9   64.99    4.40
  -8  -2   9   59.49    5.50
  -8  -2   9   58.99    4.90
  -8  -2   9   60.19    4.40
   8   2  -9   58.79    4.50
   8   2  -9   65.69    4.10
  -8   2   9   53.39    4.40
  -8   2   9   59.89    4.30
  -7  -2   9  186.88    7.60
  -7  -2   9  182.48    7.40
  -7  -2   9  192.98    8.60
  -7   2   9  193.48    7.60
  -7   2   9  200.78    6.90
   7   2  -9  195.98    7.60
  -6  -2   9    1.30    2.20
  -6  -2   9   -0.70    1.40
  -6  -2   9    1.20    1.50
  -6   2   9   -1.00    1.20
   6   2  -9    0.80    1.50
  -6   2   9   -1.00    1.70
  -5  -2   9  179.68    6.90
  -5  -2   9  166.88    7.60
  -5  -2   9  179.38    6.70
   5   2  -9  174.18    6.70
  -5   2   9  186.08    6.70
  -5   2   9  174.18    6.10
  -4  -2   9    4.80    1.90
  -4  -2   9    6.50    1.50
  -4  -2   9   11.40    2.30
  -4  -2   9    5.50    1.50
  -4   2   9    4.30    1.60
  -4   2   9    7.30    1.80
   4   2  -9    6.40    2.10
   4   2  -9    7.30    1.80
   3  -2  -9  425.06   11.10
  -3  -2   9  420.96   12.60
  -3  -2   9  418.86   12.20
  -3  -2   9  427.26   11.50
  -3  -2   9  412.96   13.20
  -3   2   9  437.56   11.20
  -3   2   9  410.26   12.30
   3   2  -9  419.66   11.90
   3   2  -9  399.96   11.80
  -2  -2   9   15.60    2.70
  -2  -2   9   21.20    3.30
  -2  -2   9   13.70    2.10
   2  -2  -9   17.70    1.80
  -2  -2   9   17.20    2.20
   2   2  -9   19.80    3.00
   2   2  -9   15.30    2.30
  -2   2   9   21.20    1.60
  -2   2   9   14.40    2.30
  -1  -2   9  385.36   12.50
   1  -2  -9  389.76   10.70
  -1  -2   9  390.56   11.50
   1   2  -9  410.16   12.20
   1   2  -9  383.16   10.80
   1   2  -9  372.06   11.40
  -1   2   9  388.06    9.90
   0  -2   9  178.38    7.80
   0  -2   9  179.58    6.70
   0  -2  -9  179.48    6.20
   0   2  -9  166.98    6.80
   0   2  -9  174.68    6.20
   0   2  -9  183.08    7.30
   1  -2   9  159.28    6.10
   1  -2   9  159.48    7.40
  -1  -2  -9  161.48    5.90
  -1   2  -9  156.78    5.60
  -1   2  -9  142.39    6.40
  -1   2  -9  166.78    7.00
   2  -2   9    4.60    2.10
  -2  -2  -9   -0.10    1.30
   2  -2   9   -0.90    1.20
  -2   2  -9    0.80    1.30
  -2   2  -9   -1.80    1.80
   3  -2   9   26.10    3.80
   3  -2   9   29.50    2.80
  -3  -2  -9   27.20    2.90
   3   2   9   25.80    3.20
  -3   2  -9   24.70    2.60
  -3   2  -9   22.60    3.50
   4  -2   9  132.99    5.50
  -4  -2  -9  125.09    5.90
   4  -2   9  139.09    7.00
  -4   2  -9  132.79    5.40
  -4   2  -9  126.59    6.50
   4   2   9  131.39    6.30
   5  -2   9   99.49    6.30
   5  -2   9   97.49    4.90
  -5   2  -9   94.59    4.70
  -5   2  -9   91.69    6.00
   5   2   9   96.69    5.70
   6  -2   9  243.18    8.20
   6  -2   9  238.98    9.70
  -6   2  -9  226.18    8.00
  -6   2  -9  225.78    9.40
   6   2   9  229.58    9.40
   7  -2   9    4.30    2.70
   7  -2   9    7.30    2.40
  -7   2  -9    7.30    2.90
   7   2   9    7.30    2.80
   8  -2   9   25.00    3.80
   8  -2   9   29.30    5.30
   8   2   9   22.00    3.80
  -8   2  -9   25.80    4.10
   9  -2   9   15.20    3.50
   9  -2   9   22.80    3.90
  -9   2  -9   14.70    3.80
   9   2   9   18.50    3.80
  10  -2   9   11.80    4.10
  10  -2   9   15.20    3.10
  10   2   9   13.40    3.70
 -10   2  -9   14.00    3.90
  11  -2   9  220.08    8.70
  11  -2   9  202.78   11.20
 -11   2  -9  192.18   10.30
  11   2   9  195.58   11.30
  12  -2   9   63.49    5.70
  12  -2   9   55.79    8.20
 -12   2  -9   49.10    6.30
  12   2   9   37.50    5.60
  13  -2   9   -3.50    3.50
  13  -2   9    0.20    4.80
  13   2   9   -3.10    4.20
  14  -2   9   21.10    5.10
  14  -2   9   14.60    4.50
 -14   2  -9    2.60    5.90
  14   2   9   -3.10    4.60
  14  -3  -9    7.70    3.30
 -14  -3   9    0.50    4.60
 -14  -3   9    8.80    5.80
 -14  -3   9    3.00    3.70
 -14   3   9   -2.70    4.10
  14   3  -9   -2.00    2.90
  14   3  -9    1.10    4.10
 -13  -3   9    9.00    3.90
 -13  -3   9    4.90    5.10
 -13  -3   9    0.80    4.00
 -13   3   9    1.80    3.50
  13   3  -9    4.50    2.80
  13   3  -9   -0.80    3.90
 -12  -3   9   68.49    6.10
 -12  -3   9   51.09    7.30
 -12  -3   9   55.79    8.50
  12   3  -9   62.59    5.70
 -12   3   9   62.09    7.00
  12   3  -9   60.19    7.10
  11  -3  -9    3.60    2.00
 -11  -3   9    2.20    3.40
 -11  -3   9   -4.10    4.20
 -11  -3   9   -0.80    3.00
 -11   3   9   -0.40    3.00
  11   3  -9    2.00    2.10
  11   3  -9    4.40    3.50
 -10  -3   9   53.99    7.10
 -10  -3   9   50.09    5.30
 -10  -3   9   52.39    5.70
  10   3  -9   48.30    5.90
 -10   3   9   47.40    6.10
  10   3  -9   58.09    4.60
  -9  -3   9   88.99    7.80
  -9  -3   9   77.69    6.10
  -9  -3   9   89.09    6.20
   9   3  -9   86.79    6.60
  -8  -3   9   37.00    6.40
  -8  -3   9   33.00    4.50
  -8  -3   9   23.20    3.90
  -8   3   9   30.00    4.40
   8   3  -9   38.00    5.10
  -7  -3   9   13.00    3.10
  -7  -3   9    8.50    2.30
  -7  -3   9    9.20    3.70
   7   3  -9    4.90    2.60
  -7   3   9   11.10    2.90
  -6  -3   9   35.00    4.80
  -6  -3   9   47.20    6.00
  -6  -3   9   38.00    4.10
  -6   3   9   32.00    4.50
   6   3  -9   41.60    4.70
  -5  -3   9   90.39    7.10
  -5  -3   9   79.69    4.90
  -5  -3   9   87.79    6.20
  -5   3   9   76.09    4.80
   5   3  -9   77.69    5.60
  -4  -3   9    7.20    3.20
  -4  -3   9    8.30    2.90
  -4  -3   9    7.80    1.90
   4   3  -9    8.40    2.40
  -4   3   9    3.70    1.70
  -3  -3   9   11.70    2.70
  -3  -3   9   18.70    2.80
  -3  -3   9   22.10    4.20
  -3   3   9   19.10    2.80
   3   3  -9   26.40    3.60
  -2  -3   9  103.09    4.60
  -2  -3   9  105.39    7.30
  -2  -3   9  106.09    6.50
  -2  -3   9   92.59    6.10
   2  -3  -9  113.89    5.40
   2   3  -9  104.59    5.50
  -2   3   9  100.19    4.30
   2   3  -9   97.29    6.70
   1  -3  -9   37.40    3.60
  -1  -3   9   37.40    4.40
  -1  -3   9   40.00    5.60
  -1  -3   9   34.40    4.40
  -1  -3   9   34.20    2.90
  -1   3   9   35.10    2.60
   1   3  -9   38.00    5.30
   1   3  -9   37.70    3.70
   0  -3   9   22.70    3.80
   0  -3  -9   22.50    3.30
   0  -3   9   21.80    3.80
   0   3  -9   18.90    3.00
   0   3  -9   16.00    3.50
  -1  -3  -9   27.70    3.90
   1  -3   9   29.20    3.90
   1  -3   9   19.90    2.50
   1  -3   9   37.00    5.50
   1   3   9   23.60    3.40
  -1   3  -9   35.00    5.10
  -1   3  -9   30.50    3.30
   2  -3   9   47.60    3.80
   2  -3   9   59.09    4.70
  -2   3  -9   57.69    5.60
   2   3   9   48.60    4.30
  -2   3  -9   58.29    3.90
  -3  -3  -9   51.09    5.20
   3  -3   9   33.10    3.70
   3  -3   9   47.90    4.60
  -3   3  -9   46.30    5.60
   3   3   9   45.30    4.50
  -3   3  -9   45.70    3.70
  -4  -3  -9    1.00    2.90
   4  -3   9    2.20    2.40
   4  -3   9    2.90    1.90
   4   3   9    1.50    2.20
  -4   3  -9    2.50    3.30
  -4   3  -9    6.80    1.90
  -5  -3  -9    2.30    2.70
   5  -3   9   -1.40    2.10
   5  -3   9   -0.50    2.30
  -5   3  -9    1.10    1.90
   5   3   9    2.60    2.50
  -6  -3  -9  110.59    7.10
   6  -3   9  103.49    6.50
   6  -3   9  109.89    6.40
  -6   3  -9  116.49    5.70
  -6   3  -9  106.69    8.00
   6   3   9  107.19    7.00
   7  -3   9   -0.10    2.70
   7  -3   9    0.60    2.90
  -7  -3  -9    4.00    3.10
   7   3   9    0.90    2.70
  -7   3  -9    2.90    2.60
  -7   3  -9   -2.20    3.80
  -8  -3  -9   -3.00    3.10
   8  -3   9    1.60    3.30
   8  -3   9    2.70    3.00
  -8   3  -9    1.80    4.00
   8   3   9   -2.10    2.90
   9  -3   9   37.80    7.90
   9  -3   9   59.39    6.40
  -9  -3  -9   55.39    6.60
  -9   3  -9   64.89    8.10
   9   3   9   58.79    7.70
 -10  -3  -9    4.90    4.10
  10  -3   9    8.50    4.00
  10  -3   9    3.90    4.20
 -10   3  -9   12.80    5.30
  10   3   9    9.40    4.10
 -11  -3  -9   47.90    7.00
  11  -3   9   38.70    6.00
  11  -3   9   37.70    5.10
  11   3   9   61.29    8.10
 -11   3  -9   48.90    7.70
 -12  -3  -9   -0.10    4.60
  12  -3   9    4.30    4.50
  12   3   9    1.80    4.40
 -12   3  -9   -7.20    6.30
 -11  -4   9    8.10    6.40
 -11  -4   9   -0.20    4.00
 -11  -4   9    1.30    3.80
  11   4  -9   -8.50    4.70
 -11   4   9   -0.20    4.00
 -10  -4   9   21.30    4.60
 -10  -4   9   26.00    4.10
 -10  -4   9   26.30    6.60
 -10   4   9   22.10    4.10
  10   4  -9   32.30    5.60
  -9  -4   9    2.10    5.50
  -9  -4   9    5.80    3.30
  -9  -4   9    5.50    4.10
   9   4  -9   -3.30    3.70
  -9   4   9   -1.50    3.20
  -8  -4   9    2.00    5.30
  -8  -4   9    1.00    2.90
  -8  -4   9    0.50    3.30
  -8   4   9    1.90    2.90
   8   4  -9    3.20    3.90
  -7  -4   9   68.79    9.10
  -7  -4   9   78.39    6.60
  -7   4   9   69.89    5.50
   7   4  -9   70.79    7.20
  -6  -4   9   15.30    3.70
  -6  -4   9    9.30    4.90
   6   4  -9   11.40    3.80
  -5  -4   9    1.70    2.20
  -5  -4   9    7.50    4.50
   5   4  -9    1.60    3.00
  -4  -4   9    5.60    3.00
  -4  -4   9    5.90    4.70
   4   4  -9    3.40    3.20
  -3  -4   9   28.20    5.70
   3  -4  -9   34.60    4.50
  -3  -4   9   35.90    4.70
   3   4  -9   33.00    5.20
   3   4  -9   30.70    5.50
  -2  -4   9   20.20    5.20
  -2  -4   9   11.70    3.60
   2  -4  -9    8.50    3.20
   2   4  -9   10.70    4.30
  -2   4   9    8.00    2.70
   2   4  -9    6.30    2.70
  -2   4   9    5.80    3.80
   1  -4  -9   39.20    4.60
  -1  -4   9   42.80    6.70
  -1   4   9   31.50    4.80
   1   4  -9   29.10    5.10
   1   4  -9   34.80    4.70
   0  -4  -9    5.10    2.60
   0   4   9   -3.80    3.40
   0   4  -9    3.60    4.50
   0   4  -9    4.20    2.60
  -1  -4  -9   -4.90    2.30
   1  -4   9    3.10    3.70
  -1   4  -9   -4.00    4.40
  -1   4  -9   -4.00    2.20
   1   4   9   -3.90    3.10
  -2  -4  -9    2.20    2.60
   2  -4   9   -3.00    3.30
   2   4   9    0.00    3.00
  -2   4  -9    4.50    2.40
  -2   4  -9    5.60    4.50
   3  -4   9   37.70    6.10
  -3  -4  -9   36.10    5.00
  -3   4  -9   26.90    4.50
  -3   4  -9   45.00    7.90
   4  -4   9   19.60    3.00
   4  -4   9   19.80    4.30
  -4  -4  -9   22.20    4.50
   4   4   9   21.00    3.20
  -4   4  -9   24.00    3.50
  -4   4  -9   12.40    5.20
  -5  -4  -9   26.90    5.10
   5  -4   9   22.40    4.60
  -5   4  -9   32.30    6.30
  -5   4  -9   23.50    3.40
   5   4   9   26.50    3.70
   6  -4   9    7.60    4.20
   6  -4   9    6.30    3.00
  -6  -4  -9    1.90    3.70
  -6   4  -9    1.60    5.60
  -6   4  -9    0.80    3.00
   6   4   9   -0.60    2.90
   7  -4   9   -0.30    4.40
  -7  -4  -9    3.60    4.10
   7  -4   9    1.10    3.20
  -7   4  -9    5.30    3.30
   7   4   9   -3.60    3.20
  -7   4  -9    4.80    6.20
   8  -4   9    3.70    4.70
   8  -4   9    5.80    3.60
  -8  -4  -9    5.30    4.20
   8   4   9    4.10    3.60
  -8   4  -9    4.40    4.00
  -8   4  -9    9.60    7.00
   9  -4   9   19.70    5.40
   9  -4   9   22.40    4.20
  -9  -4  -9   26.60    5.40
   9   4   9   19.30    4.40
  -9   4  -9   10.90    8.30
  -4  -5   9   -0.10    3.60
   4   5  -9   -3.70    4.40
  -4   5   9    1.70    6.70
  -3  -5   9    0.50    3.70
   3   5  -9    2.70    4.30
  -3   5   9   -3.30    6.30
   3   5  -9    4.70    7.40
   2  -5  -9   13.50    4.20
  -2   5   9    8.00    6.20
   2   5  -9   19.50    7.60
   2   5  -9    4.50    4.00
   1  -5  -9   -1.10    3.20
  -1   5   9    4.20    5.80
  -1   5   9   -2.30    4.50
   1   5  -9    0.90    7.50
   1   5  -9    0.00    4.00
   0  -5  -9    0.80    3.70
   0   5   9    7.40    4.80
   0   5  -9    0.70    4.10
   0   5   9    5.20    5.40
   0   5  -9   15.90    8.60
  -1  -5  -9   -1.30    3.00
   1   5   9   -0.90    5.20
   1   5   9  -10.20    5.30
  -1   5  -9   -1.50    3.70
  -2  -5  -9   -3.00    3.80
   2   5   9    5.60    6.10
   2   5   9    7.20    5.20
  -2   5  -9   -2.50    4.00
 -18   0  10  156.28   12.20
  18   0 -10  147.39   10.70
  18   0 -10  136.69    8.70
  17   0 -10   -2.40    3.00
  17   0 -10    3.30    4.10
 -17   0  10    5.20    4.80
  16   0 -10   48.70    5.40
 -16   0  10   44.20    6.10
  16   0 -10   47.00    6.60
  15   0 -10   28.30    4.50
 -15   0  10   18.60    4.70
  15   0 -10   32.80    5.60
  14   0 -10   14.70    2.60
 -14   0  10    3.10    3.40
  14   0 -10   10.20    2.60
  13   0 -10  372.86   13.20
  13   0 -10  370.76   11.50
 -13   0  10  398.16   14.60
 -12   0  10   24.70    3.70
  12   0 -10   23.70    3.20
  12   0 -10   25.40    3.80
  11   0 -10   55.09    3.60
  11   0 -10   56.19    4.50
 -11   0  10   53.69    5.00
  10   0 -10    6.70    2.10
  10   0 -10    9.40    1.80
 -10   0  10    4.70    2.20
   9   0 -10   99.79    5.20
  -9   0  10  103.49    5.70
   9   0 -10   97.99    4.30
   8   0 -10  155.68    6.20
  -8   0  10  154.98    6.80
   8   0 -10  156.28    5.40
   7   0 -10 1477.65   34.20
  -7   0  10 1481.55   35.10
   7   0 -10 1440.96   33.20
  -6   0  10   19.10    2.40
  -6   0  10   16.30    2.00
   6   0 -10   16.50    1.80
  -5   0  10   84.89    4.10
   5   0 -10   84.49    3.40
  -5   0  10   87.69    3.60
  -4   0  10  448.16   11.60
   4   0 -10  461.15   11.40
   3   0 -10   16.40    1.60
  -3   0  10   13.20    1.50
   2   0 -10 2035.70   45.60
  -2   0  10 2114.49   45.90
  -1   0  10    6.90    1.10
   1   0 -10   11.20    1.60
   0   0 -10  474.85   12.10
   0   0  10  464.45   12.40
   0   0  10  495.15   12.20
   1   0  10  620.24   15.30
   1   0  10  621.64   15.50
  -1   0 -10  633.04   15.50
   2   0  10    6.30    1.40
   2   0  10    5.70    1.30
  -2   0 -10    7.10    1.40
   3   0  10 1266.07   28.90
   3   0  10 1260.07   29.20
   4   0  10  244.48    9.00
   4   0  10  241.68    7.60
   5   0  10    5.70    1.80
   5   0  10    9.00    1.90
   6   0  10   -0.50    1.50
   6   0  10    2.00    1.40
   7   0  10   72.29    4.10
   7   0  10   67.59    5.50
   8   0  10   58.09    5.80
   8   0  10   64.59    4.30
   9   0  10  269.57    9.40
   9   0  10  291.87   12.10
  10   0  10   21.00    3.00
  10   0  10   17.70    3.80
  11   0  10   32.10    4.30
  11   0  10   25.20    4.30
  12   0  10   94.09    9.20
  12   0  10   92.49    6.30
  13   0  10    1.90    5.20
  13   0  10    3.90    3.20
  14   0  10  164.28    9.00
  14   0  10  181.88   12.90
  15   0  10    3.50    4.90
  15   0  10   -4.30    4.90
  17  -1 -10   12.40    4.40
  17   1 -10   24.20    4.90
  17   1 -10   12.70    4.60
 -17   1  10    7.10    5.30
 -16  -1  10   25.00    4.80
  16  -1 -10   28.10    4.60
  16   1 -10   39.90    5.80
 -16   1  10   37.70    6.30
  16   1 -10   37.70    6.20
 -15  -1  10   74.39    7.90
  15  -1 -10   56.29    6.40
  15   1 -10   55.39    6.80
  15   1 -10   70.49    6.30
 -15   1  10   46.60    7.40
 -14  -1  10   34.70    4.80
  14  -1 -10   29.50    2.90
  14  -1 -10   32.10    4.90
 -14   1  10   28.20    4.50
  14   1 -10   23.30    3.80
  14   1 -10   29.40    4.90
 -13  -1  10    4.40    3.10
  13  -1 -10    2.50    2.30
 -13   1  10    9.20    3.00
  13   1 -10    5.70    2.30
  13   1 -10    3.20    2.40
  12  -1 -10    0.10    1.90
 -12  -1  10   -3.70    2.50
  12   1 -10   -0.30    1.90
  12   1 -10   -0.70    1.90
 -12   1  10   -2.50    2.40
  11  -1 -10   20.70    3.50
 -11  -1  10   18.50    3.30
  11   1 -10   25.10    3.80
 -11   1  10   24.20    4.30
  11   1 -10   25.90    3.60
 -10  -1  10   -1.70    1.90
 -10  -1  10    1.10    1.50
  10  -1 -10    1.10    1.40
 -10   1  10    1.50    1.90
  10   1 -10    0.90    1.40
  10   1 -10    2.90    2.00
  -9  -1  10   50.39    4.60
  -9  -1  10   46.60    3.20
   9  -1 -10   50.89    3.80
   9   1 -10   47.70    3.80
  -9   1  10   55.49    4.30
   9   1 -10   52.59    4.00
   8  -1 -10  100.99    4.90
  -8  -1  10  106.89    5.70
  -8  -1  10  101.89    4.40
   8   1 -10  106.39    5.00
  -8   1  10   97.79    5.30
   8   1 -10  108.79    5.10
  -7  -1  10  542.55   14.30
  -7  -1  10  569.34   15.80
   7   1 -10  571.84   14.80
   7   1 -10  551.74   14.80
  -7   1  10  555.44   15.60
  -6  -1  10   52.29    3.60
  -6  -1  10   54.09    3.60
  -6  -1  10   48.40    2.80
  -6   1  10   47.40    3.30
  -6   1  10   47.90    2.40
   6   1 -10   52.59    3.20
   5  -1 -10  355.56    8.90
  -5  -1  10  352.76   10.50
  -5  -1  10  359.86    9.70
  -5  -1  10  364.36   10.70
  -5   1  10  355.66    9.00
  -5   1  10  362.26   10.50
   5   1 -10  359.36   10.20
  -4  -1  10  209.68    7.80
  -4  -1  10  219.38    7.10
   4  -1 -10  203.88    5.90
  -4  -1  10  210.58    7.20
  -4  -1  10  227.38    6.50
   4   1 -10  217.18    6.80
  -4   1  10  213.48    5.90
  -4   1  10  212.38    6.90
   3  -1 -10  276.07    7.60
  -3  -1  10  276.47    8.60
  -3  -1  10  290.57    7.80
  -3  -1  10  285.17    8.30
  -3  -1  10  276.97    9.30
   3   1 -10  287.97    7.80
  -3   1  10  282.57    7.40
  -3   1  10  289.47    8.20
   3   1 -10  285.87    8.20
  -2  -1  10  452.05   12.20
  -2  -1  10  448.96   13.00
  -2   1  10  453.45   11.10
   2   1 -10  447.66   11.80
   2   1 -10  455.95   11.40
  -1  -1  10   34.60    3.10
  -1  -1  10   31.10    2.40
   1   1 -10   37.10    2.30
   1   1 -10   31.40    2.30
  -1   1  10   33.40    2.00
   0  -1  10  990.20   24.60
   0  -1 -10  969.40   22.60
   0  -1  10  997.60   23.60
   0   1 -10  949.51   23.20
   0   1  10 1003.20   23.00
   0   1 -10 1056.19   23.50
   1  -1  10   38.60    3.40
   1  -1  10   37.10    2.60
  -1   1 -10   39.90    2.60
  -1   1 -10   39.90    2.70
  -1   1 -10   43.90    2.90
   1   1  10   43.60    2.50
   2  -1  10  217.38    6.90
   2  -1  10  216.28    7.80
  -2   1 -10  219.08    6.90
  -2   1 -10  220.28    7.30
   2   1  10  215.58    6.80
   3  -1  10  198.78    7.50
   3  -1  10  201.78    6.70
  -3   1 -10  200.98    7.10
  -3   1 -10  198.28    6.70
   3   1  10  215.58    6.80
   4  -1  10  642.84   17.30
   4  -1  10  644.44   18.00
   4  -1  10  656.33   16.50
  -4   1 -10  635.04   16.80
  -4   1 -10  660.23   16.60
   4   1  10  637.94   16.50
   4   1  10  637.54   17.80
   5  -1  10  470.25   12.80
   5  -1  10  457.15   14.40
   5   1  10  464.65   14.40
   5   1  10  466.85   13.10
  -5   1 -10  478.75   13.20
   6  -1  10    5.60    1.60
   6  -1  10    5.50    2.20
   6   1  10    6.70    2.00
   6   1  10    3.70    2.00
  -6   1 -10    9.30    2.10
   7  -1  10   19.90    3.00
   7  -1  10   22.40    3.50
  -7   1 -10   23.40    3.50
   7   1  10   22.30    3.80
   7   1  10   19.30    3.30
   8  -1  10    8.40    2.10
   8  -1  10   12.20    3.40
   8   1  10   15.80    2.90
  -8   1 -10    7.80    2.50
   8   1  10    6.40    2.90
   9  -1  10  242.08   11.10
   9  -1  10  237.38    8.60
  -9   1 -10  240.18    9.00
   9   1  10  230.08    9.10
   9   1  10  252.47   11.20
  10  -1  10   13.30    3.20
  10  -1  10   12.70    2.70
  10   1  10   18.80    3.00
  10   1  10   11.40    3.60
 -10   1 -10   18.10    3.40
  11  -1  10  161.98   10.10
  11  -1  10  154.88    7.30
 -11   1 -10  163.78    7.90
  11   1  10  171.38   10.20
  11   1  10  164.48    8.00
  12  -1  10   31.80    4.90
  12   1  10   25.30    5.10
  12   1  10   33.70    5.60
 -12   1 -10   37.90    5.70
  13  -1  10    0.50    4.10
  13  -1  10   -3.80    3.20
 -13   1 -10    6.00    4.10
  13   1  10   -0.30    4.70
  13   1  10    3.00    4.00
  14  -1  10   86.29    7.20
  14  -1  10   97.69   11.40
  14   1  10  100.99    8.70
 -14   1 -10   99.49    8.60
 -16  -2  10   31.60    5.80
 -16  -2  10   36.80    5.50
 -16  -2  10   36.10    6.80
  16  -2 -10   28.50    4.60
  16   2 -10   26.00    5.70
 -16   2  10   33.30    5.60
  16   2 -10   30.10    4.90
 -15  -2  10   47.90    8.30
 -15  -2  10   17.30    5.40
  15  -2 -10   29.80    4.40
 -15  -2  10   34.20    5.20
  15   2 -10   25.40    4.90
  15   2 -10   32.50    5.20
 -15   2  10   25.40    4.60
 -14  -2  10    6.00    3.80
  14  -2 -10    2.40    2.60
 -14  -2  10    5.60    3.40
 -14  -2  10   -0.70    4.50
  14   2 -10   -1.00    2.50
 -14   2  10   -1.50    3.70
  14   2 -10    3.80    3.70
  13  -2 -10   20.60    3.50
 -13  -2  10   20.30    4.80
 -13  -2  10   30.60    4.60
 -13  -2  10   28.90    4.50
  13   2 -10   29.80    4.60
  13   2 -10   25.70    4.00
 -13   2  10   36.50    6.10
  12  -2 -10   15.80    2.90
 -12  -2  10   19.70    3.70
 -12  -2  10    9.30    4.20
 -12  -2  10   23.50    4.20
  12   2 -10   16.50    3.40
  12   2 -10   23.80    4.40
 -12   2  10   16.60    3.30
 -11  -2  10   24.10    4.60
 -11  -2  10   20.00    3.70
 -11  -2  10   21.00    4.00
  11  -2 -10   23.90    3.80
 -11   2  10   23.10    3.30
  11   2 -10   18.10    2.90
  11   2 -10   16.50    3.40
 -10  -2  10   49.10    5.20
 -10  -2  10   37.20    5.90
 -10  -2  10   45.20    5.30
  10  -2 -10   42.40    4.20
 -10   2  10   40.60    4.70
  10   2 -10   44.80    4.20
  10   2 -10   44.00    4.70
 -10   2  10   48.20    4.50
   9  -2 -10    3.10    1.90
  -9  -2  10    5.60    3.20
  -9  -2  10    0.10    2.10
  -9   2  10    3.60    2.70
   9   2 -10    4.10    1.70
  -9   2  10    2.40    1.80
   9   2 -10    6.90    2.60
  -8  -2  10   67.99    6.20
  -8  -2  10   78.89    4.90
  -8  -2  10   55.29    5.10
   8   2 -10   76.59    5.00
  -8   2  10   64.09    4.30
  -8   2  10   63.79    4.60
  -7  -2  10  175.58    7.40
  -7  -2  10  172.28    8.40
  -7  -2  10  157.98    6.80
  -7   2  10  172.08    7.10
   7   2 -10  172.38    7.20
  -7   2  10  164.28    6.10
  -6  -2  10   10.70    2.10
  -6  -2  10   10.60    2.80
  -6  -2  10   11.40    2.40
   6   2 -10    9.80    2.20
  -6   2  10   12.70    2.00
  -5  -2  10   12.00    2.10
  -5  -2  10   21.70    2.60
  -5  -2  10   14.40    2.60
  -5  -2  10   14.40    3.00
   5   2 -10   17.40    2.70
  -5   2  10   16.50    2.20
  -4  -2  10  197.48    7.90
  -4  -2  10  209.58    7.50
  -4  -2  10  198.28    8.50
  -4  -2  10  202.98    7.10
  -4   2  10  205.48    7.00
   4   2 -10  200.58    7.30
   4   2 -10  205.38    7.30
  -4   2  10  203.08    6.40
  -3  -2  10   38.30    4.20
  -3  -2  10   37.80    2.80
  -3  -2  10   30.30    3.40
   3  -2 -10   37.10    2.30
  -3  -2  10   32.10    2.70
   3   2 -10   32.80    3.40
  -3   2  10   32.50    2.80
   3   2 -10   35.80    3.00
  -3   2  10   32.90    2.70
  -2  -2  10  196.98    7.20
   2  -2 -10  220.98    6.60
  -2  -2  10  215.18    8.60
  -2  -2  10  211.78    7.80
  -2  -2  10  211.28    6.70
  -2   2  10  216.58    5.90
   2   2 -10  192.18    7.40
   2   2 -10  213.28    7.20
  -1  -2  10   52.39    4.60
  -1  -2  10   46.30    3.70
   1  -2 -10   47.00    2.80
   1   2 -10   48.10    4.20
  -1   2  10   52.29    2.60
   1   2 -10   47.10    3.30
   1   2 -10   44.40    3.80
   0  -2 -10  205.08    6.70
   0  -2  10  198.48    7.30
   0  -2  10  204.08    8.50
   0   2 -10  192.68    6.70
   0   2 -10  191.88    7.70
   0   2  10  192.28    6.10
   0   2 -10  187.18    7.40
   1  -2  10   32.80    4.10
  -1  -2 -10   28.90    2.50
   1  -2  10   27.00    2.90
  -1   2 -10   24.70    2.70
  -1   2 -10   21.90    3.30
  -1   2 -10   21.10    3.60
   2  -2  10   24.80    2.90
   2  -2  10   23.60    4.10
  -2  -2 -10   18.30    2.50
  -2   2 -10   23.90    2.70
  -2   2 -10   23.50    3.60
   3  -2  10  524.75   14.50
  -3  -2 -10  511.65   14.60
   3  -2  10  522.35   15.60
   3  -2  10  525.15   16.10
  -3   2 -10  515.65   13.90
  -3   2 -10  543.55   15.60
   4  -2  10    3.40    2.30
  -4  -2 -10    4.60    2.00
   4  -2  10    2.40    1.80
  -4   2 -10    0.40    2.40
  -4   2 -10    1.20    1.60
   4   2  10    0.40    1.70
   5  -2  10   58.89    4.30
   5  -2  10   64.89    5.70
   5   2  10   62.69    5.20
  -5   2 -10   51.19    5.20
  -5   2 -10   59.39    4.20
   6  -2  10   46.40    4.10
   6  -2  10   45.60    5.30
  -6   2 -10   48.50    4.10
  -6   2 -10   41.60    5.20
   6   2  10   49.60    5.10
   7  -2  10    8.20    2.50
   7  -2  10    1.40    2.50
  -7   2 -10    8.00    3.20
   7   2  10    2.60    2.70
   8  -2  10    2.90    2.50
   8  -2  10   -0.60    3.00
  -8   2 -10   -3.30    3.00
   8   2  10    1.80    2.80
   9  -2  10   69.09    5.20
   9  -2  10   57.69    6.80
  -9   2 -10   56.29    6.60
   9   2  10   47.30    6.90
  10  -2  10    5.70    2.90
  10  -2  10   -3.70    3.10
  10   2  10   -3.10    3.50
 -10   2 -10    1.20    3.90
  11  -2  10    0.10    3.00
  11  -2  10   -2.50    3.60
 -11   2 -10    0.00    4.30
  11   2  10    0.00    3.60
  12  -2  10   23.00    4.80
  12  -2  10   42.00    5.90
  12   2  10   30.00    5.40
 -12   2 -10   43.10    6.10
  13  -2  10    2.00    3.90
  13  -2  10    6.10    5.10
  13   2  10   -6.30    4.30
 -13   2 -10   -6.90    5.30
 -14  -3  10   33.10    6.90
 -14  -3  10   24.10    5.60
 -14  -3  10   40.00    5.80
 -14   3  10   31.90    5.00
  14   3 -10   41.10    6.20
  14   3 -10   42.70    6.20
 -13  -3  10    5.20    3.70
 -13  -3  10    0.00    4.50
 -13  -3  10    2.30    5.30
  13   3 -10    4.80    2.80
 -13   3  10    7.50    3.90
  13   3 -10    0.50    4.20
 -12  -3  10   10.80    5.10
 -12  -3  10   13.50    4.30
 -12  -3  10   13.90    3.80
 -12   3  10    9.90    3.40
  12   3 -10   15.00    3.20
  12   3 -10   12.60    4.20
 -11  -3  10    1.50    3.00
 -11  -3  10    5.20    4.70
 -11  -3  10    6.50    3.30
 -11   3  10   -4.30    3.20
  11   3 -10    2.60    3.30
  11   3 -10   -2.80    2.00
 -10  -3  10    1.40    2.60
 -10  -3  10    4.00    4.00
 -10  -3  10    0.70    3.00
 -10   3  10    0.30    2.90
  10   3 -10    0.60    2.90
  -9  -3  10    0.90    3.50
  -9  -3  10   -1.60    2.50
  -9  -3  10   -0.90    2.70
  -9   3  10    1.10    3.30
   9   3 -10    4.20    2.80
  -8  -3  10   -0.40    2.30
  -8  -3  10   -3.20    2.30
  -8  -3  10   -0.50    3.70
   8   3 -10    2.10    2.50
  -8   3  10    1.50    3.40
  -7  -3  10    0.80    3.40
  -7  -3  10    2.20    2.10
  -7  -3  10   -0.80    2.50
   7   3 -10    3.80    2.60
  -7   3  10   -0.60    2.60
  -6  -3  10   10.70    3.20
  -6  -3  10    6.60    2.30
  -6  -3  10   12.80    3.90
  -6   3  10    7.20    2.70
   6   3 -10   12.00    3.00
  -5  -3  10   25.30    4.60
  -5  -3  10   20.60    2.80
  -5  -3  10   16.50    3.40
   5   3 -10   23.90    4.20
  -5   3  10   16.30    3.00
  -4  -3  10   88.79    6.10
  -4  -3  10   84.89    4.90
  -4  -3  10   94.89    7.30
  -4   3  10   77.99    4.90
   4   3 -10   86.59    5.60
   3  -3 -10  238.88    8.70
  -3  -3  10  250.67   10.30
  -3  -3  10  269.97   11.50
  -3  -3  10  268.47    8.60
  -3  -3  10  264.07   10.50
   3   3 -10  269.77    9.40
  -3   3  10  271.77    8.50
   2  -3 -10   16.10    2.80
  -2  -3  10   16.30    3.30
  -2  -3  10   13.50    3.10
  -2  -3  10   19.20    4.10
  -2  -3  10   14.10    2.10
   2   3 -10   19.90    3.00
  -2   3  10   17.00    2.70
  -2   3  10   15.40    2.20
   2   3 -10   29.80    5.20
  -1  -3  10   29.90    4.40
   1  -3 -10   47.60    3.90
  -1  -3  10   39.50    6.00
  -1  -3  10   40.40    3.20
  -1   3  10   41.40    3.10
   1   3 -10   47.60    5.60
   1   3 -10   47.50    3.90
   0  -3  10   10.80    3.00
   0  -3 -10   13.80    2.80
   0  -3  10    9.30    3.50
   0   3 -10   12.10    2.40
   0   3 -10   14.50    3.60
  -1  -3 -10    1.30    2.70
   1  -3  10    1.00    2.40
   1  -3  10    1.00    3.00
   1  -3  10    2.10    1.60
  -1   3 -10    2.10    1.70
  -1   3 -10    3.00    3.20
   1   3  10    1.20    1.90
   2  -3  10    0.70    1.80
  -2  -3 -10    3.00    3.50
   2  -3  10    1.90    2.30
   2  -3  10    5.00    3.60
  -2   3 -10   -1.60    1.70
  -2   3 -10    0.60    2.90
   2   3  10    0.60    1.80
  -3  -3 -10    7.60    3.10
   3  -3  10    4.60    2.50
  -3   3 -10    5.90    2.20
  -3   3 -10    4.60    3.20
   3   3  10    1.00    2.10
  -4  -3 -10  116.99    7.10
   4  -3  10  120.09    6.30
   4  -3  10  120.79    6.70
  -4   3 -10  123.49    5.80
  -4   3 -10  121.99    7.90
   4   3  10  107.39    6.50
   5  -3  10   -1.70    2.50
   5  -3  10    0.70    2.40
  -5  -3 -10    1.00    3.00
  -5   3 -10   -2.80    3.40
  -5   3 -10   -0.90    2.20
   5   3  10    4.90    2.70
   6  -3  10    5.70    2.90
   6  -3  10    6.90    2.70
  -6  -3 -10    9.20    3.10
  -6   3 -10   10.40    2.90
   6   3  10   10.60    3.20
  -6   3 -10    7.50    4.20
   7  -3  10    1.30    3.20
  -7  -3 -10    2.50    2.80
   7  -3  10   -1.40    3.00
  -7   3 -10    5.70    2.80
  -7   3 -10    2.10    4.00
   7   3  10    6.80    3.40
   8  -3  10  114.09    7.30
  -8  -3 -10  105.49    7.80
   8   3  10  123.39    8.60
  -8   3 -10  106.09    9.20
   9  -3  10    5.80    3.80
  -9  -3 -10    9.40    3.90
   9  -3  10    3.50    4.60
  -9   3 -10    5.60    5.00
   9   3  10    8.30    4.20
 -10  -3 -10   -4.30    3.90
  10  -3  10    2.50    4.40
  10  -3  10    7.30    4.10
 -10   3 -10   -4.20    5.40
  10   3  10   -4.00    4.10
 -11  -3 -10    6.50    4.30
  11  -3  10   -8.80    4.30
 -11   3 -10    5.40    6.10
  11   3  10   -7.00    4.20
 -11  -4  10   -3.60    4.20
 -11  -4  10    0.00    4.70
 -11  -4  10   10.20    7.30
 -11   4  10   -7.60    4.30
  11   4 -10   -5.00    4.70
 -10  -4  10    3.40    6.10
 -10  -4  10    6.60    4.20
 -10  -4  10    3.60    4.10
  10   4 -10   -3.00    4.10
 -10   4  10    1.60    3.70
  -9  -4  10    9.20    5.90
  -9  -4  10    7.00    3.60
  -9  -4  10    9.50    4.10
  -9   4  10    7.90    3.50
   9   4 -10    5.50    4.00
  -8  -4  10    7.70    3.30
  -8  -4  10    7.30    4.00
  -8  -4  10    3.90    5.30
   8   4 -10   14.20    4.40
  -8   4  10    4.70    3.10
  -7  -4  10    1.30    3.10
  -7  -4  10    0.50    2.80
  -7  -4  10    7.30    5.20
   7   4 -10   -1.70    3.50
  -7   4  10    0.60    2.70
  -6  -4  10   19.60    5.80
  -6  -4  10   15.70    4.20
  -6   4  10   10.10    2.80
   6   4 -10   13.70    3.70
  -5  -4  10   -1.60    4.90
  -5  -4  10   -0.30    2.20
   5   4 -10   -2.70    2.80
  -4  -4  10    7.50    2.70
  -4  -4  10    9.60    4.90
   4   4 -10    9.50    3.30
   3  -4 -10    7.40    3.10
  -3  -4  10   10.80    5.00
  -3  -4  10    1.30    2.60
   3   4 -10    6.80    4.40
   3   4 -10    2.80    2.80
  -2  -4  10    7.00    4.80
  -2  -4  10    5.50    3.00
   2  -4 -10    6.70    2.90
   2   4 -10    4.20    2.90
  -2   4  10    8.80    3.70
   2   4 -10    3.40    4.50
  -1  -4  10  121.39   10.40
   1  -4 -10  109.59    6.70
  -1   4  10   87.39    7.30
   1   4 -10  107.49    6.50
   1   4 -10  102.09    8.60
   0  -4 -10   -0.90    2.30
   0  -4  10   -2.60    3.40
   0   4 -10   -3.50    4.40
   0   4  10   -4.60    3.30
   0   4 -10   -0.70    2.50
  -1  -4 -10    3.20    2.40
   1  -4  10   -1.60    3.60
   1   4  10    0.80    3.30
  -1   4 -10   -6.40    4.60
  -1   4 -10    3.90    2.60
   2  -4  10   -1.60    3.60
  -2  -4 -10   -0.90    3.10
   2  -4  10    0.60    2.30
   2   4  10   -2.20    2.90
  -2   4 -10    1.30    4.70
  -2   4 -10    1.30    2.80
  -3  -4 -10    2.60    2.80
   3  -4  10    7.90    2.60
   3  -4  10    2.10    3.70
  -3   4 -10    0.30    4.70
  -3   4 -10    7.80    2.90
   4  -4  10    6.50    4.30
   4  -4  10   10.20    2.90
  -4  -4 -10   14.50    4.10
   4   4  10   13.20    3.20
  -4   4 -10   15.90    5.50
  -4   4 -10   12.40    3.10
  -5  -4 -10   28.90    5.10
   5  -4  10   17.90    3.40
   5  -4  10   26.80    4.90
   5   4  10   16.20    3.70
  -5   4 -10   16.80    5.70
  -5   4 -10   19.40    3.40
   6  -4  10   10.60    3.20
   6  -4  10   16.80    4.60
  -6  -4 -10    8.40    4.00
  -6   4 -10   11.50    3.60
   6   4  10    9.60    3.70
  -6   4 -10    6.70    6.10
   7  -4  10   -1.30    3.40
   7  -4  10    7.30    4.50
  -7  -4 -10    0.30    3.90
  -7   4 -10    2.10    6.70
  -7   4 -10    9.20    3.70
   7   4  10    4.50    3.70
   8  -4  10    1.80    3.70
   8  -4  10   -3.00    5.10
  -8  -4 -10    0.30    4.00
  -8   4 -10    4.00    7.50
   8   4  10    3.50    3.90
  -8   4 -10    3.80    4.20
  -3  -5  10    8.20    4.30
  -3   5  10   -6.00    6.50
   3   5 -10   -1.40    4.10
   2  -5 -10   12.50    4.20
   2   5 -10    8.30    4.30
  -2   5  10    5.70    6.40
   1  -5 -10    5.10    3.80
   1   5 -10   -5.80    4.10
  -1   5  10    1.10    5.90
  -1   5  10    7.30    4.60
   0  -5 -10    1.50    3.40
   0   5  10   -4.40    5.60
   0   5  10    1.30    5.40
   0   5 -10   -3.60    4.10
  17   0 -11   -5.90    3.40
  17   0 -11   -1.40    3.10
 -17   0  11    2.60    5.10
  16   0 -11   -1.00    2.90
 -16   0  11   -2.80    4.10
  16   0 -11    3.40    2.70
  15   0 -11   -3.60    2.40
  15   0 -11    1.90    2.30
 -15   0  11    2.60    3.50
  14   0 -11    2.20    1.90
 -14   0  11    3.00    3.50
  14   0 -11   -1.20    2.30
  13   0 -11    2.20    1.70
 -13   0  11   -5.80    3.10
  13   0 -11   -1.90    1.90
  12   0 -11    0.30    1.90
 -12   0  11    1.20    2.10
  12   0 -11    0.20    1.60
  11   0 -11   -2.00    1.40
 -11   0  11   -0.90    1.80
  11   0 -11    0.00    1.30
  10   0 -11    0.10    1.10
  10   0 -11   -1.40    1.20
 -10   0  11   -0.60    1.70
   9   0 -11   -1.90    1.10
   9   0 -11   -1.30    1.00
  -9   0  11   -1.00    1.50
  -8   0  11   -1.10    1.50
   8   0 -11    0.60    1.10
   8   0 -11    0.70    0.90
   7   0 -11    0.30    1.00
  -7   0  11   -1.20    1.10
  -7   0  11    2.80    1.20
  -6   0  11   -0.20    1.00
   6   0 -11   -0.50    0.90
  -6   0  11   -0.50    1.00
  -5   0  11   -0.80    1.00
   5   0 -11    0.60    0.80
  -5   0  11   -0.20    0.90
  -4   0  11   -0.90    0.80
   4   0 -11    1.50    0.90
  -4   0  11   -1.00    0.80
   3   0 -11    0.90    0.90
  -3   0  11    2.30    0.90
  -2   0  11    1.50    0.90
   2   0 -11   -0.30    0.90
  -1   0  11    0.60    0.90
   1   0 -11   -0.50    0.80
   0   0  11    4.70    1.30
   0   0 -11    3.00    1.10
   1   0  11    0.70    0.90
   1   0  11    1.50    1.20
  -1   0 -11    2.00    1.20
   2   0  11   -0.10    1.10
  -2   0 -11    0.70    1.20
   2   0  11   -1.30    0.90
   3   0  11    0.90    1.20
   3   0  11    2.10    1.20
   4   0  11   -0.30    1.20
   5   0  11   -1.60    1.30
   5   0  11   -1.50    1.70
   6   0  11   -2.30    1.50
   7   0  11   -3.20    2.00
   7   0  11    0.20    1.60
   8   0  11   -3.30    2.30
   8   0  11    2.30    2.10
   9   0  11    3.60    2.20
   9   0  11   -3.20    2.70
  10   0  11    1.10    2.50
  10   0  11    1.40    3.50
  11   0  11    1.10    3.50
  11   0  11    4.50    2.70
  12   0  11   -1.10    3.10
  12   0  11    0.20    3.50
  13   0  11   -0.40    3.60
  13   0  11    1.30    4.10
  14   0  11   -3.30    4.50
  14   0  11    9.60    5.10
 -17  -1  11    0.50    5.40
  17  -1 -11    4.20    3.70
 -17   1  11    2.90    5.10
  17   1 -11   -2.90    3.30
  17   1 -11   -1.70    3.90
 -16  -1  11   -1.00    4.60
  16  -1 -11    3.20    3.50
 -16   1  11   -5.80    4.40
  16   1 -11    3.70    3.20
  16   1 -11   -0.20    3.00
  15  -1 -11   15.30    3.80
 -15  -1  11   24.20    5.10
 -15   1  11   15.60    4.00
  15   1 -11   20.20    4.00
  14  -1 -11    2.20    2.50
 -14  -1  11    1.80    3.30
  14   1 -11    1.10    2.30
 -14   1  11   -1.70    3.40
  14   1 -11   -3.50    2.20
 -13  -1  11    2.80    3.10
  13  -1 -11    6.90    2.50
  13   1 -11    0.70    2.30
 -13   1  11    3.40    2.90
  13   1 -11    6.00    2.60
 -12  -1  11    4.30    3.00
  12  -1 -11    0.00    2.10
  12   1 -11    2.20    2.20
 -12   1  11    4.20    2.80
  12   1 -11   -0.90    1.90
 -11  -1  11   32.60    4.50
 -11  -1  11   37.20    3.50
  11  -1 -11   37.30    3.90
 -11   1  11   37.40    4.80
  11   1 -11   39.30    4.20
  11   1 -11   34.20    3.90
 -10  -1  11   12.20    2.30
  10  -1 -11   13.90    2.40
 -10  -1  11   14.30    2.90
  10   1 -11   11.40    2.40
  10   1 -11   12.50    2.40
 -10   1  11    7.00    2.20
   9  -1 -11   55.79    3.90
  -9  -1  11   54.79    4.90
  -9  -1  11   59.69    3.30
   9   1 -11   58.69    4.10
  -9   1  11   44.00    4.30
   9   1 -11   58.89    4.00
  -8  -1  11   70.89    3.70
  -8  -1  11   71.09    5.00
  -8   1  11   73.19    4.70
   8   1 -11   71.39    4.20
   8   1 -11   76.29    4.20
  -7  -1  11    5.00    1.70
  -7  -1  11    4.80    1.40
   7   1 -11    1.70    1.40
  -7   1  11    4.60    1.20
  -7   1  11    4.40    1.60
  -6  -1  11    1.40    1.30
   6  -1 -11    0.00    0.70
  -6  -1  11   -0.20    1.00
  -6  -1  11    0.20    1.30
   6   1 -11    0.20    1.10
  -6   1  11    2.10    1.20
  -6   1  11    0.80    0.80
  -5  -1  11   11.40    1.80
   5  -1 -11   11.70    1.50
  -5  -1  11   16.90    2.40
  -5  -1  11   12.30    1.60
  -5   1  11   13.80    1.50
  -5   1  11   15.00    2.20
   5   1 -11   13.80    2.10
  -4  -1  11   41.50    2.90
   4  -1 -11   38.70    2.20
  -4  -1  11   40.00    3.70
  -4  -1  11   41.30    2.20
  -4  -1  11   39.80    3.00
   4   1 -11   44.60    2.80
  -4   1  11   39.90    2.10
   4   1 -11   40.20    2.30
  -4   1  11   37.70    2.70
  -3  -1  11   20.90    2.10
  -3  -1  11   13.80    2.20
  -3  -1  11   18.20    2.90
   3  -1 -11   21.00    1.90
   3   1 -11   18.10    1.80
   3   1 -11   15.60    2.00
  -3   1  11   21.70    1.60
  -2  -1  11  135.39    5.30
  -2  -1  11  142.89    6.10
  -2   1  11  136.59    4.50
   2   1 -11  135.29    5.00
   2   1 -11  138.09    4.70
  -1  -1  11   58.79    4.10
  -1   1  11   64.79    2.90
   1   1 -11   62.29    3.20
   1   1 -11   67.39    3.10
   0  -1  11  164.98    6.70
   0  -1  11  166.68    5.90
   0  -1 -11  156.48    4.90
   0   1 -11  167.08    5.70
   0   1 -11  173.28    5.70
   0   1  11  167.48    5.40
   1  -1  11   96.79    5.00
   1  -1  11  104.29    4.50
  -1   1 -11  102.69    4.30
  -1   1 -11  107.69    4.40
   1   1  11   97.79    4.10
   2  -1  11  163.08    5.90
   2  -1  11  161.38    6.70
  -2   1 -11  154.38    6.00
   2   1  11  159.08    5.60
  -2   1 -11  161.68    5.80
   3  -1  11  126.99    5.20
   3  -1  11  124.19    5.90
  -3   1 -11  122.99    5.20
   3   1  11  126.49    5.00
  -3   1 -11  126.39    5.40
   4  -1  11    3.90    1.80
   4  -1  11    0.20    1.30
   4  -1  11    2.80    1.80
   4   1  11    1.50    1.90
   4   1  11    2.80    1.60
  -4   1 -11    3.50    1.70
  -4   1 -11   -0.60    1.60
   5  -1  11   46.20    4.60
   5  -1  11   36.50    3.20
   5   1  11   41.50    3.50
  -5   1 -11   36.30    3.60
   5   1  11   33.40    4.20
   6  -1  11   -0.40    2.30
   6  -1  11   -1.90    1.50
  -6   1 -11    2.10    1.90
   6   1  11   -0.40    2.20
   6   1  11   -1.40    1.80
   7  -1  11    4.70    2.60
   7  -1  11    1.50    1.80
  -7   1 -11    3.30    2.10
   7   1  11   -1.50    2.20
   7   1  11    1.20    2.00
   8  -1  11   74.19    4.70
   8  -1  11   83.49    6.70
   8   1  11   70.89    6.70
  -8   1 -11   71.39    5.10
   8   1  11   71.79    5.10
   9  -1  11   42.00    6.50
   9  -1  11   48.00    4.20
   9   1  11   50.29    4.90
   9   1  11   41.40    6.60
  -9   1 -11   43.60    4.80
  10  -1  11   11.90    2.80
  10  -1  11   16.40    4.00
 -10   1 -11   14.00    3.40
  10   1  11    9.50    2.80
  10   1  11    6.30    3.90
  11  -1  11    8.50    2.90
  11  -1  11   10.40    3.70
  11   1  11    7.90    3.80
  11   1  11    8.90    3.30
 -11   1 -11    6.70    3.50
  12  -1  11   16.70    3.40
  12  -1  11   16.30    5.00
  12   1  11   10.60    4.90
  12   1  11   19.00    4.00
 -12   1 -11   13.20    4.00
  13  -1  11   21.60    6.20
  13  -1  11   30.40    4.50
  13   1  11   18.50    4.60
  13   1  11   23.00    5.30
  14  -1  11    8.90    5.60
  14  -1  11   -1.90    4.00
  14   1  11   -1.80    5.40
  14   1  11    3.90    6.10
 -16  -2  11    5.80    6.00
  16  -2 -11    4.80    3.50
 -16  -2  11    2.20    3.80
 -16  -2  11    5.20    5.90
  16   2 -11    4.60    3.90
 -16   2  11   -5.30    5.30
  16   2 -11    5.20    3.60
 -15  -2  11   21.80    5.50
 -15  -2  11   16.10    4.10
 -15  -2  11    4.40    5.50
  15  -2 -11   13.70    3.70
 -15   2  11   22.40    4.90
  15   2 -11   14.30    3.80
  15   2 -11   17.90    4.20
 -14  -2  11    4.60    4.00
  14  -2 -11    2.00    2.70
 -14  -2  11   -0.60    4.80
 -14  -2  11    4.10    3.20
  14   2 -11    6.50    3.70
 -14   2  11    0.30    4.10
  14   2 -11    3.30    2.80
 -13  -2  11  107.89    6.80
 -13  -2  11   99.49    8.40
 -13  -2  11   85.89    8.80
  13  -2 -11   99.69    6.60
  13   2 -11  100.39    7.20
 -13   2  11  110.19    7.90
  13   2 -11  105.29    7.10
 -12  -2  11    1.30    2.80
 -12  -2  11    0.00    3.10
 -12  -2  11    4.50    4.30
  12  -2 -11    3.10    2.10
 -12   2  11   -1.80    2.80
  12   2 -11   -0.20    2.60
  12   2 -11    2.20    2.10
 -11  -2  11    6.80    2.90
 -11  -2  11    0.10    3.50
 -11  -2  11    2.90    2.90
  11  -2 -11    2.80    1.90
 -11   2  11    0.10    2.60
  11   2 -11    7.00    2.90
  11   2 -11    5.70    2.20
 -10  -2  11    0.00    2.20
  10  -2 -11    1.20    1.60
 -10  -2  11    1.10    2.90
 -10  -2  11    2.10    3.40
  10   2 -11   -1.40    2.20
 -10   2  11   -2.20    3.10
 -10   2  11    2.90    2.10
  10   2 -11    0.10    1.70
  -9  -2  11   14.70    3.80
  -9  -2  11   13.90    3.70
  -9  -2  11   15.20    3.20
  -9   2  11   12.30    2.40
   9   2 -11   15.70    3.30
  -9   2  11   21.10    2.90
  -8  -2  11  789.92   21.20
  -8  -2  11  777.92   20.60
  -8  -2  11  738.03   22.20
   8   2 -11  760.92   20.50
  -8   2  11  763.12   20.90
  -8   2  11  756.92   19.10
  -7  -2  11  434.36   13.70
  -7  -2  11  498.45   14.50
  -7  -2  11  472.25   15.70
   7   2 -11  467.45   13.90
  -7   2  11  478.05   14.10
  -7   2  11  467.15   12.50
  -6  -2  11  179.78    8.60
  -6  -2  11  186.58    7.40
  -6  -2  11  177.98    7.10
  -6   2  11  169.18    5.90
   6   2 -11  168.58    7.00
  -6   2  11  171.48    7.00
  -5  -2  11   13.70    3.10
  -5  -2  11   13.60    2.90
  -5  -2  11   13.20    2.10
  -5  -2  11   12.50    2.20
   5   2 -11   14.10    2.40
  -5   2  11   10.40    2.00
  -5   2  11   15.80    2.50
   5   2 -11   15.70    2.90
  -4  -2  11   62.69    3.90
  -4  -2  11   59.39    5.20
  -4  -2  11   61.49    4.60
  -4  -2  11   63.29    3.80
  -4   2  11   55.79    3.20
   4   2 -11   63.29    3.90
   4   2 -11   61.89    4.30
  -4   2  11   63.09    3.80
  -3  -2  11  197.88    6.90
   3  -2 -11  199.18    6.00
  -3  -2  11  194.28    7.10
  -3  -2  11  191.18    8.50
  -3   2  11  194.48    6.70
   3   2 -11  197.78    7.10
  -3   2  11  191.98    5.50
   3   2 -11  189.78    7.30
   2  -2 -11  180.18    5.80
  -2  -2  11  182.28    8.10
  -2  -2  11  178.18    7.20
   2   2 -11  169.98    6.50
   2   2 -11  164.18    6.80
  -2   2  11  178.58    5.30
  -1  -2  11    1.20    1.60
   1  -2 -11    1.50    1.00
   1   2 -11   -0.90    2.10
  -1   2  11    2.50    1.10
   1   2 -11    1.20    1.30
   0  -2  11   23.40    3.60
   0  -2 -11   20.90    2.30
   0  -2  11   25.20    3.10
   0   2 -11   23.00    3.60
   0   2  11   24.50    2.20
   0   2 -11   24.40    2.70
   1  -2  11   46.10    3.60
  -1  -2 -11   42.90    3.00
   1  -2  11   43.40    4.70
   1   2  11   48.50    3.10
  -1   2 -11   46.00    3.40
  -1   2 -11   48.80    4.30
   2  -2  11    2.20    1.70
   2  -2  11    5.90    2.30
  -2  -2 -11    1.50    1.60
  -2   2 -11    0.80    2.20
   2   2  11    3.40    1.50
  -2   2 -11    1.90    1.50
  -3  -2 -11 1231.98   30.20
   3  -2  11 1257.37   31.20
   3  -2  11 1258.17   30.20
   3  -2  11 1246.28   32.00
  -3   2 -11 1228.38   29.50
  -3   2 -11 1242.98   31.20
   4  -2  11   49.20    5.40
   4  -2  11   54.39    4.30
  -4  -2 -11   56.39    4.40
  -4   2 -11   57.79    5.40
   4   2  11   52.49    5.00
  -4   2 -11   55.69    4.20
   5  -2  11  233.78   10.10
   5  -2  11  258.77    9.00
   5   2  11  242.48    9.80
  -5   2 -11  247.08    9.90
  -5   2 -11  254.07    8.70
   6  -2  11   17.20    3.80
   6  -2  11   15.00    2.90
  -6   2 -11   15.60    3.50
   6   2  11   14.00    3.30
  -6   2 -11   24.10    3.40
   7  -2  11   -1.10    2.30
   7  -2  11   -0.50    2.70
  -7   2 -11    0.30    3.00
   7   2  11   -3.60    2.60
   8  -2  11  127.79    6.60
   8  -2  11  117.29    8.30
   8   2  11  104.79    8.40
  -8   2 -11  115.09    7.90
   9  -2  11    5.30    2.80
   9  -2  11    2.10    3.70
   9   2  11   -0.80    3.60
  -9   2 -11   -5.20    3.70
  10  -2  11   15.20    3.60
  10  -2  11    7.80    4.00
  10   2  11   15.10    4.30
 -10   2 -11   19.00    4.60
  11  -2  11    5.60    4.30
  11  -2  11    5.50    3.50
  11   2  11    1.90    4.10
 -11   2 -11    7.50    4.80
  12  -2  11    2.80    4.70
  12  -2  11    5.10    4.00
 -12   2 -11    5.40    5.30
  12   2  11    5.10    4.70
  13  -2  11   -5.90    4.30
  13  -2  11   -3.90    4.70
 -13   2 -11   12.70    6.20
  13   2  11   10.10    5.00
 -14  -3  11   -4.30    3.70
 -14  -3  11    7.10    5.90
  14  -3 -11   -0.90    2.90
 -14  -3  11   -2.10    6.00
 -14   3  11   -2.10    4.70
  14   3 -11    2.00    3.10
  14   3 -11    8.10    4.80
 -13  -3  11  175.68    9.70
 -13  -3  11  195.98   11.70
 -13  -3  11  173.58   12.50
  13   3 -11  193.78   10.60
 -13   3  11  186.28   10.30
  13   3 -11  173.68    8.70
 -12  -3  11    3.80    3.60
 -12  -3  11    0.80    5.10
 -12  -3  11   -2.00    3.70
  12   3 -11    3.20    3.90
 -11  -3  11   -4.10    4.40
 -11  -3  11    3.70    2.90
 -11  -3  11   -1.40    3.40
 -11   3  11   -4.30    3.10
  11   3 -11    1.90    3.10
 -10  -3  11   16.20    5.10
 -10  -3  11   15.90    3.50
 -10  -3  11   18.70    3.80
  10   3 -11   18.00    4.20
 -10   3  11   20.40    3.50
  -9  -3  11   21.50    3.60
  -9  -3  11   18.10    3.80
  -9  -3  11   19.50    4.70
  -9   3  11   19.50    3.70
   9   3 -11   26.70    4.20
  -8  -3  11   96.89    8.50
  -8  -3  11   87.49    6.20
  -8  -3  11   83.89    6.30
   8   3 -11   90.39    6.30
  -7  -3  11    6.90    3.80
  -7  -3  11   -4.10    2.40
  -7  -3  11    3.10    2.30
  -7   3  11   -0.80    2.90
   7   3 -11   -2.80    2.20
  -6  -3  11    9.70    3.90
  -6  -3  11    6.10    2.20
  -6  -3  11    7.90    3.00
   6   3 -11    5.80    2.60
  -6   3  11    8.70    3.00
  -5  -3  11   13.20    2.60
  -5  -3  11   14.70    3.40
  -5  -3  11   19.50    4.50
  -5   3  11   13.00    6.20
   5   3 -11   18.30    3.30
  -5   3  11   11.80    2.80
  -4  -3  11   10.40    3.70
  -4  -3  11    0.80    2.50
  -4  -3  11   -1.70    2.20
  -4   3  11    6.30    3.90
   4   3 -11    1.40    2.10
  -4   3  11   -3.10    2.00
  -3  -3  11  116.79    5.70
   3  -3 -11  133.79    5.90
  -3  -3  11  134.99    7.50
  -3  -3  11  124.79    7.10
  -3  -3  11  120.49    8.30
  -3   3  11  111.39    5.70
   3   3 -11  120.09    6.30
  -2  -3  11  608.44   19.70
  -2  -3  11  611.04   16.10
  -2  -3  11  615.84   18.30
  -2   3  11  606.24   14.90
  -2   3  11  619.94   16.00
   2   3 -11  612.34   16.90
   2   3 -11  601.74   18.60
  -1  -3  11   62.39    6.90
   1  -3 -11   59.09    4.30
  -1  -3  11   57.39    5.40
  -1  -3  11   50.89    3.90
   1   3 -11   67.29    4.80
   1   3 -11   68.79    6.30
  -1   3  11   62.59    3.50
   0  -3  11   52.39    6.60
   0  -3 -11   50.59    4.30
   0  -3  11   44.00    5.00
   0   3 -11   42.90    5.70
   0   3 -11   38.30    4.10
   1  -3  11   35.80    4.10
   1  -3  11   36.80    4.70
   1  -3  11   40.20    5.80
  -1   3 -11   38.10    3.80
  -1   3 -11   31.80    5.60
  -2  -3 -11   11.60    3.70
   2  -3  11   11.90    3.20
   2  -3  11   10.30    2.30
   2  -3  11   11.80    3.90
   2   3  11    7.30    2.50
  -2   3 -11   14.50    3.70
  -2   3 -11   15.00    2.70
  -3  -3 -11   82.49    6.40
   3  -3  11   93.19    5.70
   3  -3  11   98.59    6.30
   3   3  11   92.39    6.10
  -3   3 -11   97.59    7.50
  -3   3 -11   96.69    5.30
  -4  -3 -11   34.50    5.00
   4  -3  11   26.10    3.70
   4  -3  11   35.00    5.00
   4   3  11   25.70    3.70
  -4   3 -11   30.60    4.00
  -4   3 -11   31.00    4.70
  -5  -3 -11   17.50    3.90
   5  -3  11    9.40    2.80
   5  -3  11   17.60    3.80
  -5   3 -11   13.90    3.00
   5   3  11   14.90    3.40
  -5   3 -11   15.10    4.50
  -6  -3 -11   -1.10    3.20
   6  -3  11   -1.30    3.00
   6  -3  11    0.30    2.80
  -6   3 -11   -0.50    2.50
   6   3  11    3.40    3.10
  -6   3 -11   -1.70    3.90
  -7  -3 -11   -0.20    3.20
   7  -3  11    3.80    3.30
  -7   3 -11    5.50    2.80
   7   3  11    0.50    3.40
  -7   3 -11    6.10    4.70
  -8  -3 -11  127.39    8.50
   8  -3  11  141.69   10.90
   8  -3  11  144.69    8.10
   8   3  11  135.79    9.50
  -8   3 -11  128.19    9.90
   9  -3  11   69.29    7.50
   9  -3  11   65.59    9.20
  -9  -3 -11   82.59    7.80
  -9   3 -11   69.99    9.50
   9   3  11   72.89    8.80
  10  -3  11   43.40    7.50
 -10  -3 -11   35.20    6.00
  10   3  11   32.80    5.70
 -10   3 -11   38.60    6.90
  11  -3  11    0.40    4.60
 -11  -3 -11   14.90    5.00
  11  -3  11    9.90    5.00
 -11   3 -11   22.50    7.00
  11   3  11   12.10    4.90
 -11  -4  11   -4.60    4.20
 -11  -4  11   -5.60    7.20
 -11   4  11    9.00    4.60
  11   4 -11    0.80    4.90
 -10  -4  11    3.20    3.90
 -10  -4  11   -6.70    6.30
 -10  -4  11    2.90    4.30
  10   4 -11    4.60    4.20
 -10   4  11    1.50    4.00
  -9  -4  11    0.50    3.80
  -9  -4  11   -7.00    5.90
  -9  -4  11   -3.20    3.80
  -9   4  11    5.10    3.80
   9   4 -11    2.70    3.80
  -8  -4  11   -2.60    3.20
  -8  -4  11   -1.70    5.60
  -8  -4  11    1.50    3.30
  -8   4  11   -0.70    3.10
   8   4 -11    4.70    3.90
  -7  -4  11   -1.50    3.10
  -7  -4  11    2.10    5.50
  -7  -4  11    3.30    3.70
  -7   4  11   -2.40    3.00
   7   4 -11   -2.40    3.60
  -6  -4  11   16.20    3.20
  -6  -4  11    6.20    5.40
  -6  -4  11   10.80    3.70
   6   4 -11   16.70    3.90
  -6   4  11   11.50    2.90
  -5  -4  11   -1.00    2.40
  -5  -4  11   -6.70    4.70
  -5  -4  11   -0.20    2.60
  -5   4  11   -3.10    2.40
   5   4 -11    1.60    3.10
  -4  -4  11    3.70    2.70
  -4  -4  11    2.30    4.90
  -4   4  11    7.70    2.30
   4   4 -11   10.20    3.30
  -3  -4  11    1.20    5.00
  -3  -4  11    1.90    2.80
   3   4 -11   -0.50    2.70
  -2  -4  11   25.20    6.20
   2  -4 -11   31.60    4.70
   2   4 -11   22.10    5.10
  -2   4  11   12.20    4.10
   2   4 -11   31.40    5.00
  -2   4  11   19.90    2.40
   1  -4 -11    5.30    3.00
  -1  -4  11    0.30    4.80
   1   4 -11    6.40    3.00
   1   4 -11    4.60    4.80
  -1   4  11    3.40    3.90
   0  -4  11   12.20    2.20
   0  -4  11   12.00    2.50
   0  -4 -11   15.50    3.60
   0  -4  11   18.30    4.60
   0   4 -11   15.00    5.10
   0   4  11   13.90    3.90
   0   4 -11   10.40    3.20
   1  -4  11    8.20    2.40
   1  -4  11   15.00    4.50
  -1  -4 -11   11.70    3.40
   1  -4  11   10.90    2.20
  -1   4 -11    8.20    2.90
   1   4  11    6.30    3.40
  -1   4 -11   14.80    5.40
  -2  -4 -11    0.00    3.10
   2  -4  11    0.20    2.50
   2  -4  11    9.20    4.20
   2   4  11    2.40    2.70
  -2   4 -11   -4.90    2.80
  -2   4 -11   -5.60    5.00
  -3  -4 -11    6.60    3.20
   3  -4  11    2.40    2.70
   3  -4  11   10.30    4.30
  -3   4 -11   10.50    3.20
  -3   4 -11   14.70    5.50
   3   4  11    5.50    3.10
   4  -4  11    3.40    3.00
   4  -4  11   -1.20    4.10
  -4  -4 -11    3.10    3.10
  -4   4 -11   -0.30    2.90
   4   4  11   -0.30    3.20
  -4   4 -11  -10.50    5.40
  -5  -4 -11   19.30    4.40
   5  -4  11   26.60    5.10
  -5   4 -11   21.40    6.40
   5   4  11   11.70    3.90
  -5   4 -11   32.80    5.40
  -6  -4 -11   14.00    4.30
   6  -4  11   11.30    4.80
  -6   4 -11   13.70    3.70
   6   4  11   18.40    4.30
  -6   4 -11   16.90    6.90
  -7  -4 -11    2.60    4.20
   7  -4  11    7.00    3.70
   7  -4  11    3.10    5.10
  -7   4 -11    1.10    7.40
  -7   4 -11    6.90    3.90
   7   4  11    0.80    4.10
  17   0 -12   -0.40    3.00
 -17   0  12    2.10    5.20
  17   0 -12   -0.60    3.50
  16   0 -12   10.00    3.00
 -16   0  12   -0.70    4.20
  16   0 -12    4.00    3.70
 -15   0  12  162.48   10.20
  15   0 -12  143.69    7.00
  15   0 -12  140.29    8.70
  14   0 -12  142.49    6.60
 -14   0  12  148.39    9.80
  14   0 -12  152.58    8.40
  13   0 -12   44.20    5.10
  13   0 -12   44.80    3.90
 -13   0  12   42.10    6.80
 -12   0  12  335.07   13.00
  12   0 -12  319.17   10.00
  12   0 -12  320.87   11.50
  11   0 -12   20.00    2.70
 -11   0  12   17.40    2.90
  11   0 -12   17.70    2.90
 -10   0  12  218.88    9.30
  10   0 -12  220.48    7.20
  10   0 -12  209.48    8.20
   9   0 -12   42.30    2.90
   9   0 -12   40.90    3.40
  -9   0  12   43.20    4.20
  -8   0  12  514.55   15.20
   8   0 -12  496.95   13.10
   7   0 -12   28.00    2.30
  -7   0  12   24.90    2.70
  -7   0  12   30.40    3.20
   6   0 -12   40.40    2.60
  -6   0  12   43.00    3.00
  -6   0  12   40.30    3.30
   5   0 -12  270.07    7.70
  -5   0  12  264.17    8.00
  -4   0  12  440.46   12.20
   4   0 -12  435.96   11.30
  -4   0  12  429.66   11.60
   3   0 -12 1507.95   34.10
  -3   0  12 1506.25   34.30
   2   0 -12  637.44   15.80
  -2   0  12  648.84   16.00
  -1   0  12  581.34   14.50
   1   0 -12  569.04   14.50
   0   0  12  112.19    4.90
   0   0 -12  110.39    4.60
   0   0  12  128.39    4.60
   1   0  12   51.49    3.20
  -1   0 -12   49.99    3.20
   1   0  12   50.59    3.00
   2   0  12   26.10    2.60
  -2   0 -12   23.70    2.80
   2   0  12   22.30    2.30
   3   0  12  577.94   15.00
   4   0  12   10.20    1.90
   5   0  12    3.10    2.20
   5   0  12    5.80    1.80
   6   0  12  153.88    6.40
   6   0  12  161.38    8.20
   7   0  12   11.00    3.30
   7   0  12   10.00    2.30
   8   0  12  362.96   13.80
   8   0  12  344.67   11.20
   9   0  12  204.88   10.70
   9   0  12  183.18    7.80
  10   0  12   15.90    4.30
  10   0  12   19.20    3.20
  11   0  12   21.80    5.10
  11   0  12   22.30    3.80
  12   0  12   -1.90    3.50
  12   0  12   -1.70    5.20
  13   0  12   71.49    7.30
  13   0  12   69.49   10.90
  14   0  12   22.70    6.60
  14   0  12   28.60    5.50
  17  -1 -12    7.00    4.20
 -17  -1  12    5.60    5.70
  17   1 -12    6.40    3.60
  17   1 -12    6.30    4.10
 -17   1  12   -1.80    5.20
 -16  -1  12    1.00    4.90
  16  -1 -12    3.10    3.40
 -16   1  12    8.10    4.50
  16   1 -12    6.30    3.50
  16   1 -12    4.80    3.30
 -15  -1  12   21.50    4.50
  15  -1 -12   24.20    3.90
  15   1 -12   27.50    4.80
  15   1 -12   32.70    5.30
 -15   1  12   21.90    4.60
 -14  -1  12   -0.60    3.70
  14   1 -12    0.10    2.60
 -14   1  12   -0.80    3.50
  14   1 -12    0.00    2.40
 -13  -1  12   91.49    8.00
 -13  -1  12  117.69    7.00
  13  -1 -12  106.59    6.60
 -13   1  12  103.19    8.00
  13   1 -12  111.19    7.00
  13   1 -12  111.49    6.40
  12  -1 -12    5.90    2.10
 -12  -1  12   11.70    3.00
 -12  -1  12   12.90    3.00
  12   1 -12    7.70    2.40
 -12   1  12    3.50    2.80
  11  -1 -12   37.80    3.90
 -11  -1  12   34.70    3.40
 -11  -1  12   31.80    5.20
 -11   1  12   26.00    4.60
  11   1 -12   36.00    4.00
  11   1 -12   37.00    4.10
 -10  -1  12   92.09    4.60
 -10  -1  12   90.49    6.50
  10  -1 -12   97.59    5.20
  10   1 -12   98.59    5.40
 -10   1  12   89.79    6.10
  10   1 -12   95.39    5.20
  -9  -1  12    8.90    1.80
  -9  -1  12    4.50    2.00
   9   1 -12    7.90    2.00
  -9   1  12    7.90    2.40
  -8  -1  12  820.62   22.00
  -8  -1  12  794.42   19.80
   8  -1 -12  812.12   18.70
  -8   1  12  807.32   21.80
   8   1 -12  803.52   20.50
   7  -1 -12  283.37    7.60
  -7  -1  12  302.67   10.10
  -7  -1  12  283.97    9.80
  -7  -1  12  285.57    8.40
   7   1 -12  284.37    9.00
  -7   1  12  277.87    8.00
  -7   1  12  287.17    9.80
  -6  -1  12   87.29    4.80
  -6  -1  12   86.59    3.70
  -6  -1  12   82.19    4.70
   6  -1 -12   80.89    3.30
  -6   1  12   80.29    3.40
  -6   1  12   84.29    4.60
   6   1 -12   82.09    4.20
   5  -1 -12   42.10    2.40
  -5  -1  12   39.20    3.30
  -5  -1  12   36.60    2.30
  -5  -1  12   39.90    3.30
  -5   1  12   43.40    3.10
  -5   1  12   43.70    2.30
   5   1 -12   41.90    3.00
  -4  -1  12   58.99    3.70
  -4  -1  12   57.79    2.60
  -4  -1  12   57.09    4.40
   4  -1 -12   53.99    2.80
  -4  -1  12   59.99    3.60
   4   1 -12   56.19    2.80
   4   1 -12   55.89    3.30
  -4   1  12   52.69    3.30
  -4   1  12   56.79    2.70
  -3  -1  12  283.07    9.00
   3  -1 -12  281.77    8.10
  -3  -1  12  275.37    9.70
   3   1 -12  290.77    7.90
   3   1 -12  284.17    8.50
  -3   1  12  288.27    7.80
  -2  -1  12   63.69    4.30
  -2  -1  12   58.49    3.50
   2   1 -12   61.29    3.00
  -2   1  12   60.89    2.90
   2   1 -12   58.59    3.30
  -1  -1  12   45.60    3.90
  -1  -1  12   44.30    3.20
  -1   1  12   48.80    2.60
   1   1 -12   49.40    3.00
   1   1 -12   50.39    2.80
   0  -1  12    9.20    1.80
   0  -1  12   11.90    2.30
   0   1  12   14.00    1.90
   0   1 -12   12.10    2.10
   0   1 -12   10.60    1.70
   1  -1  12   94.99    5.20
   1  -1  12   98.39    4.50
  -1   1 -12   97.39    4.30
   1   1  12   93.79    4.10
  -1   1 -12   99.49    4.40
   2  -1  12  159.28    6.10
   2  -1  12  165.48    6.90
  -2   1 -12  155.48    6.00
   2   1  12  166.08    5.80
   3  -1  12  621.24   16.20
   3  -1  12  622.74   17.20
  -3   1 -12  618.04   16.40
   3   1  12  607.04   15.90
  -3   1 -12  615.64   16.20
   4  -1  12  114.19    6.50
   4  -1  12  117.99    5.30
   4  -1  12  121.59    6.00
  -4   1 -12  108.39    5.30
   4   1  12  118.59    5.30
  -4   1 -12  114.79    5.60
   5  -1  12   88.29    4.90
   5  -1  12   94.99    6.30
   5   1  12  100.69    6.30
  -5   1 -12   94.19    5.10
   5   1  12  101.59    5.10
   6  -1  12   89.99    5.00
   6  -1  12  113.69    7.00
   6   1  12  108.79    6.90
   6   1  12  104.19    5.40
  -6   1 -12  100.59    5.40
   7  -1  12   37.20    5.50
   7  -1  12   48.10    4.10
   7   1  12   38.80    5.70
  -7   1 -12   43.60    4.50
   7   1  12   44.20    4.40
   8  -1  12  213.08    8.10
   8  -1  12  220.98   10.60
   8   1  12  194.48    8.40
   8   1  12  210.28   10.60
  -8   1 -12  215.68    8.30
   9  -1  12    4.50    2.40
   9  -1  12   -1.60    3.10
   9   1  12   -1.10    3.40
   9   1  12   -3.30    2.40
  -9   1 -12    0.20    2.90
  10  -1  12   40.30    4.60
  10  -1  12   49.99    7.70
 -10   1 -12   53.09    5.50
  10   1  12   49.99    5.40
  10   1  12   48.30    8.00
  11  -1  12   46.70    6.90
  11  -1  12   41.70    5.10
  11   1  12   47.20    6.10
 -11   1 -12   58.89    6.20
  11   1  12   47.90    8.30
  12  -1  12    6.60    3.30
  12  -1  12    2.80    4.20
  12   1  12    4.70    4.80
  12   1  12    1.20    3.90
  13  -1  12   68.69   11.30
  13  -1  12   79.29    7.10
  13   1  12   76.99   11.10
  13   1  12   84.59    8.50
 -16  -2  12   -5.40    3.60
 -16  -2  12  -10.20    5.40
  16  -2 -12    2.10    3.50
 -16  -2  12    3.30    6.00
  16   2 -12    0.50    3.60
 -16   2  12   -5.40    5.30
  16   2 -12   -4.30    3.60
  15  -2 -12   -2.80    2.80
 -15  -2  12   -2.30    5.30
 -15  -2  12    3.90    4.50
 -15  -2  12    1.20    3.50
  15   2 -12    3.20    3.30
  15   2 -12    2.20    3.90
 -15   2  12   -6.30    4.50
  14  -2 -12   -4.00    2.40
 -14  -2  12   -4.50    4.90
 -14  -2  12   -5.40    3.20
  14   2 -12   -3.40    3.40
  14   2 -12   -0.20    2.80
 -14   2  12    0.00    3.60
  13  -2 -12   15.10    2.90
 -13  -2  12   18.40    5.30
 -13  -2  12   29.20    4.80
 -13  -2  12   20.20    4.30
  13   2 -12   22.70    4.10
 -13   2  12   19.80    4.10
  13   2 -12   14.60    3.00
 -12  -2  12   25.30    4.30
 -12  -2  12   25.10    5.20
  12  -2 -12   25.10    4.10
 -12  -2  12   28.30    4.50
  12   2 -12   25.90    4.50
  12   2 -12   26.80    4.30
 -12   2  12   15.60    3.60
 -11  -2  12    3.60    3.10
 -11  -2  12    2.00    2.70
 -11  -2  12    0.80    3.80
  11   2 -12    1.60    2.50
 -11   2  12   -2.80    2.60
  11   2 -12    2.10    2.00
 -10  -2  12  315.67   11.70
 -10  -2  12  271.37   11.00
 -10  -2  12  262.57   12.20
 -10   2  12  271.07    9.30
 -10   2  12  295.77   10.90
  10   2 -12  268.17   10.40
  -9  -2  12   13.80    3.50
  -9  -2  12   14.10    3.90
  -9  -2  12   15.80    2.90
  -9   2  12   16.70    3.00
   9   2 -12   19.00    3.20
  -9   2  12    9.80    2.50
  -8  -2  12   71.19    5.40
  -8  -2  12   69.79    6.90
  -8  -2  12   67.29    4.90
  -8   2  12   67.99    4.10
   8   2 -12   68.49    5.00
  -8   2  12   67.59    4.60
  -7  -2  12  210.58   10.30
  -7  -2  12  209.38    8.30
  -7  -2  12  234.58    9.00
  -7   2  12  226.88    7.10
  -7   2  12  229.08    8.50
   7   2 -12  226.28    8.60
  -6  -2  12  166.38    7.90
  -6  -2  12  165.58    8.80
  -6  -2  12  171.98    7.00
  -6  -2  12  175.08    7.30
  -6   2  12  175.18    5.70
   6   2 -12  166.58    7.10
  -6   2  12  173.58    7.00
  -5  -2  12   23.10    4.00
  -5  -2  12   25.00    3.60
  -5  -2  12   21.00    2.80
  -5  -2  12   29.40    3.50
   5   2 -12   25.10    3.60
   5   2 -12   23.20    3.10
  -5   2  12   24.40    2.40
  -5   2  12   25.70    3.00
  -4  -2  12    0.80    1.50
  -4  -2  12    1.30    1.90
  -4  -2  12    3.40    2.40
  -4  -2  12    0.50    1.30
   4   2 -12    0.50    1.60
   4   2 -12    2.40    2.30
  -4   2  12    0.00    1.30
  -3  -2  12   62.69    3.90
  -3  -2  12   62.99    4.50
   3  -2 -12   64.99    2.90
  -3  -2  12   64.39    3.80
  -3  -2  12   67.89    5.40
  -3   2  12   56.59    3.60
  -3   2  12   67.89    2.90
   3   2 -12   61.79    3.90
   3   2 -12   62.19    4.40
   2  -2 -12   36.00    2.30
  -2  -2  12   43.00    4.80
  -2  -2  12   34.90    3.80
   2   2 -12   27.30    4.00
   2   2 -12   34.60    3.10
  -2   2  12   31.90    2.30
  -1  -2  12   26.10    4.10
   1  -2 -12   29.80    2.30
  -1  -2  12   30.20    3.50
   1   2 -12   26.20    2.90
   1   2 -12   28.70    3.80
  -1   2  12   29.80    2.40
   0  -2  12   21.70    3.20
   0  -2  12   19.90    3.60
   0  -2 -12   14.90    2.20
   0   2  12   15.10    2.20
   0   2 -12   14.60    2.30
   0   2 -12   16.10    2.90
  -1  -2 -12  109.79    4.80
   1  -2  12  103.39    6.70
   1  -2  12  108.39    5.50
  -1   2 -12  108.09    5.00
   1   2  12  106.79    4.60
  -1   2 -12  104.99    6.20
  -2  -2 -12   58.89    4.00
   2  -2  12   69.19    4.50
   2  -2  12   65.69    5.60
   2   2  12   72.79    4.10
  -2   2 -12   63.59    4.20
  -2   2 -12   61.79    5.30
   3  -2  12  165.68    8.40
   3  -2  12  155.48    8.00
   3  -2  12  168.68    7.10
  -3  -2 -12  153.68    6.70
   3   2  12  165.98    6.70
  -3   2 -12  169.18    6.70
  -3   2 -12  161.88    7.90
   4  -2  12   17.00    2.90
  -4  -2 -12   13.40    2.80
   4  -2  12   15.90    3.70
  -4   2 -12   14.30    3.30
   4   2  12   14.70    3.10
   4   2  12   15.10    2.70
  -4   2 -12   14.60    2.60
   5  -2  12  291.87   11.50
   5  -2  12  301.27   10.30
  -5   2 -12  305.97   10.10
   5   2  12  296.57   11.50
   5   2  12  299.37   10.30
  -5   2 -12  300.57   11.20
   6  -2  12   37.80    4.40
   6  -2  12   28.80    5.20
  -6   2 -12   37.10    4.60
   6   2  12   34.10    5.60
  -6   2 -12   32.90    4.70
   7  -2  12    4.90    3.10
   7  -2  12    7.10    2.90
  -7   2 -12    7.70    3.60
   7   2  12    5.60    3.20
   8  -2  12   39.70    6.80
   8  -2  12   45.10    5.10
   8   2  12   44.30    7.20
  -8   2 -12   41.80    6.50
   9  -2  12   54.49    8.00
   9  -2  12   71.59    5.80
  -9   2 -12   77.79    7.80
   9   2  12   73.69    8.30
  10  -2  12    2.80    3.40
  10  -2  12   -0.60    4.10
 -10   2 -12    1.90    4.70
  10   2  12   -1.80    4.10
  11  -2  12    7.70    4.00
  11  -2  12   -3.60    4.30
 -11   2 -12    1.70    4.90
  11   2  12    4.30    4.70
  12  -2  12   -4.80    4.40
  12  -2  12    5.20    4.80
  12   2  12   -0.10    5.30
  12   2  12    2.90    5.20
 -12   2 -12   -2.40    5.60
 -14  -3  12    2.30    3.90
 -14  -3  12    0.30    6.30
  14   3 -12    4.40    4.40
  14   3 -12    8.80    3.10
 -14   3  12   16.60    4.80
 -13  -3  12   64.89    6.70
 -13  -3  12   45.30    7.50
 -13  -3  12   74.99    9.50
 -13   3  12   58.19    8.00
  13   3 -12   62.59    7.70
 -12  -3  12   -2.90    4.10
 -12  -3  12   -1.50    3.20
 -12  -3  12   -1.50    5.70
  12   3 -12   -0.60    3.50
 -12   3  12    0.90    3.70
 -11  -3  12    6.40    3.10
 -11  -3  12   11.40    4.00
 -11  -3  12    7.50    5.30
 -11   3  12    4.90    3.60
 -10  -3  12   11.00    4.70
 -10  -3  12    7.00    3.40
 -10  -3  12   10.50    3.20
 -10   3  12    6.70    3.30
  10   3 -12    7.80    3.50
  -9  -3  12   19.20    3.50
  -9  -3  12   26.20    4.60
  -9   3  12   20.20    3.80
   9   3 -12   30.10    4.40
  -8  -3  12    2.20    4.10
  -8  -3  12    6.50    2.80
  -8  -3  12    3.50    2.60
  -8   3  12    6.20    4.70
   8   3 -12    3.40    2.80
  -7  -3  12    3.00    2.70
  -7  -3  12   -1.40    2.30
  -7  -3  12    1.20    4.00
  -7   3  12    0.00    3.60
   7   3 -12   -0.70    2.40
  -6  -3  12   19.70    3.10
  -6  -3  12   25.30    4.30
  -6  -3  12   18.20    4.50
   6   3 -12   27.80    4.40
  -6   3  12   23.30    4.30
  -6   3  12   21.60    3.90
  -5  -3  12   -0.80    2.10
  -5  -3  12    6.40    2.80
  -5  -3  12    2.60    3.70
  -5   3  12    3.40    3.40
   5   3 -12    3.60    2.40
  -5   3  12    0.90    2.60
  -4  -3  12  140.69    7.90
  -4  -3  12  130.69    6.20
  -4  -3  12  127.79    7.10
  -4  -3  12  114.49    8.50
  -4   3  12  126.89    6.60
  -4   3  12  120.29    6.20
   4   3 -12  136.79    6.80
  -3  -3  12  262.87   10.40
  -3  -3  12  277.07   11.10
  -3  -3  12  272.67    9.20
   3  -3 -12  284.57    9.20
  -3  -3  12  269.47   12.30
  -3   3  12  264.87    9.20
   3   3 -12  272.87    9.80
  -3   3  12  262.17    7.40
  -2  -3  12  111.49    5.50
  -2  -3  12  124.79    8.70
  -2  -3  12  118.49    7.20
   2  -3 -12  110.09    5.50
  -2   3  12  106.49    5.60
  -2   3  12  122.79    4.50
   2   3 -12  118.19    6.30
  -1  -3  12   50.29    3.90
  -1  -3  12   55.89    5.60
   1  -3 -12   54.39    4.20
  -1  -3  12   54.79    6.90
  -1   3  12   55.99    3.40
   1   3 -12   49.70    4.70
   1   3 -12   71.79    6.30
   0  -3  12   62.09    5.80
   0  -3 -12   77.99    5.20
   0  -3  12   66.19    7.30
   0   3  12   74.89    4.10
   0   3 -12   67.09    4.80
   0   3 -12   77.69    6.80
   1  -3  12    2.50    3.20
   1  -3  12    2.60    2.70
  -1   3 -12   -2.00    3.30
  -1   3 -12    1.40    2.20
   1   3  12   -1.40    2.10
  -2  -3 -12   20.10    4.30
   2  -3  12   14.40    4.50
   2  -3  12   17.70    3.50
  -2   3 -12   17.90    4.00
   2   3  12   17.90    3.30
  -2   3 -12   20.10    3.20
   3  -3  12    1.00    2.40
  -3  -3 -12    3.20    3.20
   3  -3  12   -0.80    2.90
  -3   3 -12   -1.60    2.00
   3   3  12    0.00    2.50
  -3   3 -12    1.40    3.80
  -4  -3 -12    4.60    3.00
   4  -3  12    1.10    2.40
   4  -3  12   -0.60    3.00
  -4   3 -12    1.10    2.30
  -4   3 -12   -0.30    4.00
   4   3  12    2.70    2.70
   5  -3  12    2.10    3.10
  -5  -3 -12    1.10    3.00
   5  -3  12    0.00    2.80
  -5   3 -12   -0.70    4.20
   5   3  12    0.30    2.90
  -5   3 -12    2.20    2.50
  -6  -3 -12   19.20    4.00
   6  -3  12    7.50    3.40
   6   3  12   11.20    3.60
  -6   3 -12   11.10    4.50
  -6   3 -12   13.10    3.40
   7  -3  12   13.00    3.80
   7  -3  12    5.70    5.10
  -7  -3 -12    8.20    3.80
  -7   3 -12   11.00    4.70
   7   3  12    6.60    3.90
  -7   3 -12   16.10    3.70
   8  -3  12  110.39   10.40
  -8  -3 -12  120.79    8.60
   8  -3  12  127.29    8.20
   8   3  12  125.19    9.60
  -8   3 -12  130.89   10.10
   9  -3  12   -1.10    4.50
  -9  -3 -12   -1.30    4.20
   9  -3  12   -3.80    4.40
  -9   3 -12    5.40    5.80
   9   3  12    7.30    4.30
  10  -3  12  107.79    9.30
 -10  -3 -12  105.69    8.90
 -10   3 -12   97.79   11.30
  10   3  12  117.39   10.80
 -10  -4  12   -1.80    3.40
 -10  -4  12   -3.70    4.60
 -10  -4  12   -0.70    6.90
  10   4 -12    7.50    4.40
 -10   4  12   -5.50    4.10
  -9  -4  12    7.50    4.20
  -9  -4  12   10.70    3.80
  -9  -4  12    6.40    6.40
   9   4 -12   14.90    4.30
  -9   4  12    9.90    4.00
  -8  -4  12   -0.80    3.10
  -8  -4  12    9.20    6.40
  -8  -4  12   -0.70    3.60
  -8   4  12   -1.80    3.50
   8   4 -12    0.50    3.90
  -7  -4  12    7.00    5.90
  -7  -4  12    9.50    3.60
  -7  -4  12   11.00    3.50
   7   4 -12   17.40    4.30
  -7   4  12   13.10    3.40
  -6  -4  12    9.60    3.10
  -6  -4  12    4.60    3.10
  -6  -4  12    6.70    5.70
   6   4 -12    7.70    3.50
  -6   4  12    9.30    3.10
  -5  -4  12    9.00    2.90
  -5  -4  12    8.50    5.70
  -5  -4  12    8.10    3.70
   5   4 -12    6.30    3.30
  -5   4  12    7.70    2.80
  -4  -4  12    7.90    2.80
  -4  -4  12   17.20    5.70
  -4  -4  12   15.00    3.90
   4   4 -12   10.40    3.60
  -4   4  12   10.80    2.70
  -3  -4  12   33.50    7.00
  -3  -4  12   36.40    4.90
   3   4 -12   40.20    5.60
  -3   4  12   31.30    4.30
   2  -4 -12    1.30    2.80
  -2  -4  12   -2.20    2.20
  -2  -4  12    7.00    5.40
  -2   4  12   -2.30    2.20
   2   4 -12    4.30    3.20
   2   4 -12    3.40    4.60
  -1  -4  12    6.90    2.60
   1  -4 -12   11.00    3.20
  -1  -4  12   10.80    4.30
  -1  -4  12   10.30    2.40
  -1  -4  12   11.50    6.00
  -1   4  12   11.20    2.30
   1   4 -12    7.90    5.00
   1   4 -12    8.30    3.30
  -1   4  12    5.00    4.00
  -1   4  12    7.60    2.50
   0  -4  12    8.60    2.70
   0  -4 -12   13.30    3.30
   0  -4  12    7.60    2.30
   0  -4  12    3.80    4.20
   0  -4  12   12.80    5.70
   0   4  12   17.20    4.20
   0   4  12    3.00    2.70
   0   4  12    7.90    2.20
   0   4 -12    7.00    3.10
   1  -4  12    3.30    2.50
  -1  -4 -12   -0.50    2.70
   1  -4  12    1.70    4.40
   1  -4  12    1.80    2.10
  -1   4 -12   17.50    5.60
  -1   4 -12   -1.20    2.90
   1   4  12    6.90    3.60
   1   4  12    2.40    2.80
   2  -4  12    6.30    4.40
  -2  -4 -12   12.40    4.10
   2  -4  12    5.00    2.80
  -2   4 -12    8.50    5.50
   2   4  12    6.50    3.00
  -2   4 -12    7.20    3.40
   3  -4  12    7.60    4.50
   3  -4  12    2.70    3.10
  -3  -4 -12    3.70    3.30
  -3   4 -12    6.70    6.00
  -3   4 -12    8.10    3.30
   3   4  12    2.00    3.20
  -4  -4 -12   13.00    4.10
   4  -4  12    1.20    3.20
   4  -4  12   10.40    4.70
  -4   4 -12    5.00    3.20
   4   4  12    8.30    3.70
  -4   4 -12    0.90    6.00
  -5  -4 -12   -1.30    3.70
   5  -4  12    5.30    4.90
   5  -4  12    0.80    3.60
  -5   4 -12    6.50    3.60
   5   4  12   -1.60    3.70
  -5   4 -12    3.70    6.60
  -6  -4 -12    6.50    4.20
   6  -4  12    3.10    5.20
   6  -4  12    0.60    3.80
  -6   4 -12   -0.40    7.50
   6   4  12    5.30    4.20
  -6   4 -12    2.50    3.70
   7  -4  12    2.80    4.10
   7  -4  12    0.90    6.00
  -7  -4 -12    4.20    4.60
   7   4  12    7.30    4.50
  -7   4 -12    6.90    4.30
  -7   4 -12    5.70    8.20
 -17   0  13   -5.20    5.60
  17   0 -13    2.20    3.00
  17   0 -13    3.70    4.00
  16   0 -13    0.50    2.60
 -16   0  13    4.20    4.60
  16   0 -13   -3.70    3.10
 -15   0  13   -2.10    4.00
  15   0 -13    4.10    3.00
  15   0 -13    0.50    2.30
  14   0 -13   -1.80    2.20
 -14   0  13   -5.50    3.70
  14   0 -13   -0.30    2.10
 -13   0  13   -0.70    3.40
  13   0 -13    3.30    1.90
  12   0 -13    1.90    1.60
  12   0 -13   -3.10    1.90
 -12   0  13    2.40    2.50
 -11   0  13    2.70    2.60
  11   0 -13   -0.20    1.40
  11   0 -13   -0.80    1.60
  10   0 -13    0.00    1.20
  10   0 -13    1.20    1.30
 -10   0  13   -0.40    1.90
   9   0 -13    0.30    1.20
  -9   0  13   -1.50    2.10
  -8   0  13   -0.10    1.80
   8   0 -13   -0.40    1.10
  -8   0  13    1.30    1.50
  -7   0  13   -0.20    1.50
   7   0 -13   -1.10    1.00
  -7   0  13   -1.00    1.20
  -6   0  13   -1.10    1.10
  -6   0  13   -1.40    1.10
   6   0 -13   -0.60    1.00
  -5   0  13   -1.40    1.10
   5   0 -13   -0.30    1.00
  -5   0  13   -0.30    1.00
  -4   0  13   -0.20    1.10
  -4   0  13   -0.70    1.00
   4   0 -13   -0.30    1.00
   3   0 -13   -0.80    0.90
  -3   0  13    3.20    1.10
  -2   0  13    1.80    1.20
   2   0 -13    0.40    1.10
   1   0 -13    0.10    1.10
  -1   0  13    2.80    1.20
   0   0  13    5.30    1.40
   0   0 -13    1.80    1.30
   0   0  13    1.80    1.50
   1   0  13   -0.40    1.30
  -1   0 -13    0.70    1.30
   1   0  13   -0.30    1.60
  -2   0 -13   -0.90    1.50
   2   0  13    1.40    1.50
   2   0  13    1.00    1.30
   3   0  13   -0.40    1.30
   3   0  13    2.00    1.60
   4   0  13    0.00    1.50
   5   0  13   -0.20    1.70
   6   0  13   -0.80    2.20
   6   0  13    0.10    2.00
   7   0  13   -2.00    2.60
   7   0  13   -1.30    2.00
   8   0  13   -2.00    2.10
   8   0  13   -4.20    2.70
   9   0  13   -1.80    3.30
   9   0  13    0.40    2.50
  10   0  13    2.70    4.10
  10   0  13    2.90    2.80
  11   0  13    4.50    3.50
  11   0  13   -2.00    4.00
  12   0  13   -6.10    3.90
  12   0  13    1.60    5.50
  13   0  13   -3.20    4.60
  13   0  13    5.50    4.80
 -17  -1  13   -5.10    5.50
  17  -1 -13    3.50    4.20
 -17  -1  13    3.20    3.70
 -17   1  13   -0.30    5.60
  17   1 -13    7.80    4.00
  17   1 -13    0.50    3.60
  16  -1 -13    3.30    3.50
 -16  -1  13    8.90    3.60
 -16  -1  13    9.50    5.30
  16   1 -13    3.80    3.50
  16   1 -13    4.20    3.70
 -16   1  13    2.80    4.80
  15  -1 -13   39.90    6.00
 -15  -1  13   35.20    5.50
 -15  -1  13   51.29    5.50
 -15   1  13   49.30    8.70
  15   1 -13   45.30    6.30
  15   1 -13   53.69    5.90
 -14  -1  13    7.00    3.70
  14  -1 -13    3.00    2.50
 -14  -1  13   -3.20    3.70
 -14   1  13    2.80    3.90
  14   1 -13    0.30    2.40
  14   1 -13    1.90    2.50
 -13  -1  13    5.30    3.50
 -13  -1  13   10.50    4.10
  13  -1 -13    3.30    2.20
 -13   1  13    2.60    3.00
  13   1 -13    4.00    2.40
  13   1 -13    4.20    2.60
 -12  -1  13   14.90    3.10
  12  -1 -13   14.80    3.00
 -12  -1  13   13.40    4.00
  12   1 -13   14.10    2.90
  12   1 -13   13.50    3.10
  11  -1 -13   16.50    2.90
 -11  -1  13   18.90    2.90
 -11  -1  13   16.20    3.70
  11   1 -13   22.50    3.70
  11   1 -13   21.80    3.30
 -10  -1  13    1.60    2.50
  10  -1 -13    1.80    1.20
 -10  -1  13    5.20    1.70
  10   1 -13    2.70    1.90
 -10   1  13   -2.10    2.40
   9  -1 -13    5.20    1.20
  -9  -1  13    5.70    2.60
  -9  -1  13    7.30    1.70
   9   1 -13    5.00    1.90
  -9   1  13    2.20    1.90
  -8  -1  13  133.49    7.00
  -8  -1  13  124.49    4.90
   8  -1 -13  129.19    4.40
  -8   1  13  135.59    6.60
   8   1 -13  130.79    5.80
  -7  -1  13   16.70    2.60
   7  -1 -13   20.10    2.10
  -7  -1  13   22.70    2.10
  -7  -1  13   23.90    3.50
  -7   1  13   18.00    2.80
  -7   1  13   17.10    2.20
   7   1 -13   20.20    2.70
  -6  -1  13   -0.10    1.50
   6  -1 -13    0.60    1.00
  -6  -1  13    2.10    1.10
  -6  -1  13   -0.20    1.80
   6   1 -13    0.40    1.30
  -6   1  13   -1.40    1.20
  -6   1  13    0.80    1.00
  -5  -1  13   51.09    2.60
   5  -1 -13   50.59    2.80
  -5  -1  13   49.30    3.70
  -5  -1  13   50.59    3.80
  -5   1  13   48.90    3.50
  -5   1  13   51.29    2.70
   5   1 -13   49.20    3.30
   4  -1 -13  100.69    4.20
  -4  -1  13  101.19    5.90
  -4  -1  13  107.79    5.20
  -4  -1  13  104.79    4.90
   4   1 -13  106.59    4.70
   4   1 -13  104.79    3.90
  -4   1  13  102.99    4.00
  -4   1  13  104.09    4.70
   3  -1 -13    3.50    1.30
  -3  -1  13    3.00    1.40
  -3  -1  13    2.10    2.00
  -3   1  13    2.00    1.10
   3   1 -13    0.70    1.20
   3   1 -13    1.20    1.20
  -2  -1  13   45.50    3.40
  -2  -1  13   45.60    4.30
  -2   1  13   49.30    2.70
   2   1 -13   46.30    2.80
   2   1 -13   49.50    3.20
  -1  -1  13   31.10    3.80
  -1  -1  13   29.90    2.90
   1   1 -13   31.40    2.50
   1   1 -13   31.60    2.80
  -1   1  13   26.00    2.30
   0  -1  13   17.50    2.60
   0  -1  13   18.90    3.30
   0   1 -13   16.60    2.40
   0   1  13   19.50    2.30
   0   1 -13   19.40    2.40
   1  -1  13    0.20    1.80
   1  -1  13    1.50    1.40
  -1   1 -13    1.70    1.50
  -1   1 -13   -0.10    1.60
   1   1  13    2.40    1.30
   2  -1  13   29.90    3.70
   2  -1  13   21.90    3.00
   2   1  13   21.30    2.70
  -2   1 -13   22.60    2.80
   3  -1  13  126.29    6.30
   3  -1  13  123.79    5.60
   3   1  13  124.69    5.40
  -3   1 -13  128.39    5.80
   4  -1  13    6.20    1.90
   4  -1  13    3.10    2.20
   4  -1  13    8.60    2.80
  -4   1 -13    4.50    2.30
  -4   1 -13    7.10    2.10
   4   1  13    5.90    2.00
   5  -1  13   -0.50    2.20
   5  -1  13    0.70    1.90
   5   1  13    3.20    2.10
   5   1  13    0.30    2.00
  -5   1 -13    0.70    2.00
   6  -1  13   45.80    5.70
   6  -1  13   50.89    4.30
  -6   1 -13   57.19    4.60
   6   1  13   54.49    4.40
   6   1  13   52.09    6.00
   7  -1  13   37.60    4.00
   7  -1  13   35.20    6.00
  -7   1 -13   32.30    4.40
   7   1  13   40.10    4.40
   7   1  13   32.80    5.00
   8  -1  13    8.90    3.20
   8  -1  13    9.30    2.70
   8   1  13   11.70    3.10
   8   1  13    7.90    3.30
  -8   1 -13    3.70    2.90
   9  -1  13    4.10    2.60
   9  -1  13    5.10    3.90
   9   1  13    1.00    3.90
   9   1  13   -3.40    2.70
  -9   1 -13    2.60    3.10
  10  -1  13   28.10    3.90
  10  -1  13   23.20    5.10
  10   1  13   18.20    3.70
 -10   1 -13   22.40    3.90
  10   1  13   26.30    5.20
  11  -1  13   11.60    3.60
  11  -1  13   11.00    5.70
  11   1  13    9.60    3.60
  11   1  13    8.30    4.70
  12  -1  13    6.00    3.50
  12  -1  13    1.30    4.40
  12   1  13   -1.00    4.30
  12   1  13    3.80    4.70
  13  -1  13   12.00    5.70
  13  -1  13   11.40    4.50
  13   1  13   21.10    6.80
  16  -2 -13    3.10    3.10
  16   2 -13   13.10    4.20
 -15  -2  13    4.70    5.00
 -15  -2  13    5.10    3.60
 -15  -2  13   -1.60    5.90
  15   2 -13    0.80    3.70
 -15   2  13    3.00    4.70
  15   2 -13    4.70    3.00
 -14  -2  13    3.20    3.20
  14  -2 -13   -1.80    2.30
 -14  -2  13    7.40    4.60
 -14  -2  13   -8.90    5.10
 -14   2  13   -1.10    4.10
  14   2 -13    1.20    2.80
  14   2 -13    1.00    3.30
 -13  -2  13   19.00    5.60
 -13  -2  13   19.10    4.60
 -13  -2  13   16.60    3.90
  13  -2 -13   15.40    2.90
  13   2 -13   23.80    4.40
 -13   2  13   10.20    3.70
  13   2 -13   16.00    3.20
 -12  -2  13    1.00    3.50
 -12  -2  13    2.80    4.50
 -12  -2  13    3.80    3.50
  12   2 -13   10.80    3.30
 -12   2  13    8.50    3.40
 -11  -2  13   -0.40    4.10
 -11  -2  13    2.10    3.20
 -11  -2  13   -4.20    2.80
 -11   2  13    0.00    2.50
  11   2 -13   -2.10    2.50
 -10  -2  13   18.10    3.30
 -10  -2  13   27.70    5.10
 -10  -2  13   31.50    6.00
 -10   2  13   27.40    4.70
  10   2 -13   29.40    4.40
 -10   2  13   25.90    4.40
  -9  -2  13    6.60    2.70
  -9  -2  13   13.20    4.10
  -9  -2  13   11.80    3.30
  -9   2  13    6.70    2.30
  -9   2  13    9.70    2.60
   9   2 -13   12.50    2.70
  -8  -2  13   16.30    4.00
  -8  -2  13   21.70    3.50
  -8  -2  13   20.00    3.20
   8   2 -13   18.40    3.20
  -8   2  13   22.70    2.70
  -8   2  13   20.80    3.60
  -7  -2  13   -0.80    2.00
  -7  -2  13    1.80    1.90
  -7  -2  13    2.40    3.20
  -7   2  13    0.30    1.70
  -7   2  13    4.90    2.00
   7   2 -13   -0.10    1.70
  -6  -2  13  121.69    6.20
  -6  -2  13  107.09    7.60
  -6  -2  13  125.49    6.90
  -6  -2  13  114.99    5.60
  -6   2  13  110.59    5.50
   6   2 -13  115.19    5.90
  -6   2  13  111.89    4.40
  -5  -2  13  140.99    6.70
  -5  -2  13  175.98    6.80
  -5  -2  13  174.58    8.00
  -5  -2  13  182.88    9.00
   5   2 -13  159.28    6.80
  -5   2  13  177.78    6.90
   5   2 -13  176.88    7.10
  -4  -2  13   27.20    4.00
  -4  -2  13   39.10    3.60
  -4  -2  13   31.20    3.10
  -4  -2  13   35.20    5.00
   4   2 -13   34.50    3.50
  -4   2  13   33.00    2.20
  -4   2  13   33.40    3.10
   4   2 -13   25.20    4.10
  -3  -2  13  117.39    7.30
  -3  -2  13  125.59    6.50
  -3  -2  13  127.09    5.60
   3   2 -13  117.39    5.50
  -3   2  13  131.79    4.40
  -3   2  13  124.39    5.30
   3   2 -13  107.29    5.80
   2  -2 -13   17.10    1.90
  -2  -2  13   22.10    3.60
  -2  -2  13   12.20    3.30
  -2   2  13   17.00    2.10
   2   2 -13   16.60    2.50
   2   2 -13   20.10    3.60
  -1  -2  13    7.90    2.50
   1  -2 -13    9.80    1.70
  -1  -2  13    5.70    2.90
  -1   2  13    9.70    1.70
   1   2 -13    7.60    2.50
   0  -2 -13   32.90    2.70
   0  -2  13   35.00    5.10
   0  -2  13   29.00    3.70
   0   2  13   35.30    2.90
   0   2 -13   35.20    3.50
   1  -2  13   46.10    5.50
  -1  -2 -13   44.00    3.20
   1  -2  13   52.19    4.20
   1   2  13   49.30    3.40
  -1   2 -13   45.10    3.80
  -1   2 -13   50.19    5.20
  -2  -2 -13  206.48    7.50
   2  -2  13  195.08    8.00
   2  -2  13  203.88    9.50
  -2   2 -13  199.68    7.60
   2   2  13  206.88    7.30
  -2   2 -13  210.78    9.00
  -3  -2 -13   83.99    5.00
   3  -2  13   93.99    6.80
   3  -2  13   91.19    5.60
   3  -2  13   82.19    6.50
   3   2  13   95.09    5.20
  -3   2 -13   98.99    6.40
  -3   2 -13   94.29    5.30
  -4  -2 -13    2.70    2.40
   4  -2  13    2.10    2.60
   4  -2  13    2.30    2.20
  -4   2 -13    5.00    3.10
  -4   2 -13    3.60    2.30
   4   2  13    4.00    2.40
   4   2  13    2.50    2.50
   5  -2  13    0.80    2.30
   5  -2  13    0.00    2.40
  -5   2 -13   -0.30    2.20
   5   2  13    0.00    2.70
   5   2  13    0.60    2.30
  -5   2 -13    1.30    3.20
   6  -2  13  143.29    7.00
   6  -2  13  128.19    8.40
   6   2  13  134.09    8.50
  -6   2 -13  135.39    8.10
  -6   2 -13  142.59    7.30
   6   2  13  128.79    6.90
   7  -2  13   52.09    7.10
   7  -2  13   64.39    5.50
   7   2  13   76.49    7.50
   7   2  13   57.59    5.70
  -7   2 -13   74.89    7.10
   8  -2  13   47.90    7.50
   8  -2  13   43.40    5.60
   8   2  13   59.29    5.80
  -8   2 -13   48.50    7.20
   8   2  13   52.89    7.50
   9  -2  13    6.80    3.30
   9  -2  13    4.90    4.00
   9   2  13    3.40    3.70
  -9   2 -13    3.10    4.60
   9   2  13    6.80    4.50
  10  -2  13    4.40    3.70
  10  -2  13    7.40    4.20
 -10   2 -13    7.00    4.80
  10   2  13   10.90    4.40
  10   2  13   11.20    5.00
  11  -2  13   35.00    5.20
  11  -2  13   42.10    6.70
  11   2  13   35.70    6.20
 -11   2 -13   42.50    6.30
  11   2  13   61.79    9.80
  12  -2  13   15.50    5.40
  12  -2  13   15.80    6.40
  12   2  13   22.30    6.50
 -12   2 -13   13.30    6.30
 -13  -3  13    2.50    6.10
 -13  -3  13    6.10    3.90
 -13  -3  13   -0.50    4.90
  13   3 -13    1.30    4.20
 -13   3  13   12.60    4.30
 -12  -3  13   -2.70    5.50
 -12  -3  13   -7.90    4.60
 -12  -3  13    2.00    3.70
  12   3 -13   -2.50    3.90
 -12   3  13    6.00    4.10
 -11  -3  13    3.90    5.30
 -11  -3  13   -0.90    3.90
 -11  -3  13   -2.30    3.10
  11   3 -13   -2.50    3.10
 -11   3  13    3.50    3.70
 -10  -3  13   30.30    5.00
 -10  -3  13   39.00    6.50
 -10  -3  13   30.60    6.30
 -10   3  13   38.80    5.90
  10   3 -13   27.10    4.50
  -9  -3  13    7.80    4.80
  -9  -3  13    6.10    3.10
  -9  -3  13    6.10    3.20
  -9   3  13    8.70    2.90
   9   3 -13   11.40    3.40
  -8  -3  13   49.60    8.50
  -8  -3  13   40.80    4.90
  -8  -3  13   36.60    5.50
   8   3 -13   45.40    5.40
  -8   3  13   41.20    5.80
  -7  -3  13   -1.00    2.40
  -7  -3  13    1.90    4.50
  -7  -3  13   -2.00    2.30
   7   3 -13    0.90    2.20
  -7   3  13    5.20    4.50
  -6  -3  13    8.90    3.00
  -6  -3  13   10.80    2.70
  -6  -3  13    3.60    4.10
  -6   3  13    6.80    3.80
  -6   3  13    5.40    3.40
   6   3 -13    7.00    2.60
  -5  -3  13   54.19    7.50
  -5  -3  13   57.69    6.10
  -5  -3  13   45.60    4.70
  -5  -3  13   63.09    5.40
  -5   3  13   49.60    5.80
   5   3 -13   52.39    5.10
  -5   3  13   42.40    5.20
  -4  -3  13    2.40    2.00
  -4  -3  13    4.70    4.20
  -4  -3  13    3.20    2.90
   4   3 -13    1.80    2.30
  -4   3  13    6.70    2.70
  -3  -3  13   13.90    2.50
  -3  -3  13   11.20    3.50
   3  -3 -13   18.70    3.00
  -3  -3  13   18.50    4.60
   3   3 -13   13.80    2.90
  -3   3  13   13.80    2.80
   2  -3 -13    6.20    2.30
  -2  -3  13    6.50    2.00
  -2  -3  13    0.50    3.10
  -2  -3  13   15.20    4.30
   2   3 -13    5.10    2.30
  -2   3  13    3.60    2.20
  -1  -3  13   66.39    6.10
  -1  -3  13   73.99    4.50
  -1  -3  13   81.09    8.10
   1  -3 -13   75.99    4.80
  -1   3  13   70.19    3.90
   1   3 -13   61.19    5.00
   0  -3  13   22.90    4.00
   0  -3  13   19.00    4.50
   0  -3 -13   25.70    3.80
   0   3 -13   23.80    4.50
   0   3 -13   21.10    3.30
   0   3  13   23.10    3.30
   1  -3  13   34.70    5.50
   1  -3  13   35.90    5.40
  -1   3 -13   38.10    4.40
  -1   3 -13   38.90    5.40
   1   3  13   28.60    3.90
   2  -3  13   16.60    3.20
   2  -3  13   21.60    3.90
  -2  -3 -13   23.90    4.50
   2  -3  13   26.10    5.10
   2   3  13   14.90    2.90
  -2   3 -13   15.50    2.90
  -2   3 -13   19.20    4.50
  -3  -3 -13   22.30    4.10
   3  -3  13   24.80    4.10
   3  -3  13   10.90    3.30
   3   3  13   18.00    3.30
  -3   3 -13   22.70    4.70
  -3   3 -13   20.90    3.30
   3   3  13   14.90    3.20
  -4  -3 -13    1.30    3.10
   4  -3  13    1.70    3.40
   4  -3  13   -3.90    2.90
  -4   3 -13    1.20    4.30
   4   3  13    2.60    2.90
  -4   3 -13    5.10    2.70
   5  -3  13   -2.70    3.10
  -5  -3 -13    0.20    3.10
  -5   3 -13    0.20    2.80
  -5   3 -13   -3.50    4.30
   5   3  13   -2.10    3.20
   6  -3  13   44.70    6.20
  -6  -3 -13   48.50    5.70
   6  -3  13   35.80    7.00
  -6   3 -13   59.99    8.30
   6   3  13   43.20    7.10
  -6   3 -13   39.70    5.60
  -7  -3 -13   21.10    4.40
   7  -3  13   15.80    4.20
   7  -3  13   18.50    5.40
  -7   3 -13   31.30    5.90
  -7   3 -13   29.70    4.90
   7   3  13   18.10    4.70
   8  -3  13   28.50    5.80
   8  -3  13   49.60    7.40
  -8  -3 -13   39.10    6.40
  -8   3 -13   30.10    6.20
   8   3  13   32.00    5.60
   9  -3  13   -1.50    4.80
  -9  -3 -13    0.40    4.40
   9  -3  13    5.40    4.50
  -9   3 -13   -3.60    6.00
   9   3  13    0.20    4.80
 -10  -3 -13   -4.70    4.20
 -10  -4  13    9.40    4.80
 -10  -4  13   20.30    8.00
  10   4 -13   13.80    5.10
 -10   4  13    1.40    4.60
  -9  -4  13   -0.30    4.40
  -9  -4  13   -4.40    6.80
  -9  -4  13    3.80    4.00
  -9   4  13   -3.30    4.10
   9   4 -13    1.70    4.10
  -8  -4  13    1.10    3.50
  -8  -4  13   -3.90    6.30
  -8  -4  13    3.30    4.10
  -8   4  13    2.90    3.80
   8   4 -13    2.80    4.00
  -7  -4  13   21.20    4.90
  -7  -4  13   10.50    6.60
  -7  -4  13   10.10    3.70
   7   4 -13   14.00    4.40
  -7   4  13    7.20    3.60
  -6  -4  13    0.40    3.20
  -6  -4  13   -0.80    3.10
  -6  -4  13    5.80    6.10
   6   4 -13    0.90    3.10
  -6   4  13    4.90    3.30
  -5  -4  13    3.20    3.10
  -5  -4  13    8.00    6.10
  -5  -4  13   10.40    3.60
  -5   4  13    8.70    3.00
   5   4 -13    1.30    3.30
  -4  -4  13   10.20    5.90
  -4  -4  13   14.60    3.60
  -4  -4  13    7.60    3.00
   4   4 -13    9.50    3.80
  -4   4  13    4.60    2.70
  -3  -4  13   41.80    7.60
  -3  -4  13   41.70    5.20
   3   4 -13   43.70    5.90
  -3   4  13   34.50    4.80
  -2  -4  13    6.90    5.80
  -2  -4  13   13.40    2.70
  -2  -4  13   15.30    5.00
   2  -4 -13   13.00    3.60
  -2   4  13    8.60    2.50
  -2   4  13    7.60    2.50
   2   4 -13    9.80    3.40
  -1  -4  13    6.80    4.50
  -1  -4  13    8.70    5.90
   1  -4 -13    6.00    3.00
  -1  -4  13    0.40    2.70
  -1  -4  13    8.40    2.50
  -1   4  13   -1.10    4.10
  -1   4  13    6.20    2.30
  -1   4  13    0.50    2.70
   1   4 -13    4.50    3.10
   1   4 -13   -1.90    5.40
   0  -4  13    5.60    2.90
   0  -4  13   -4.10    4.20
   0  -4  13   -0.70    5.70
   0  -4  13    0.30    2.40
   0  -4 -13   -0.10    2.90
   0   4  13    4.00    2.30
   0   4  13    9.30    3.90
   0   4 -13    2.20    5.50
   0   4  13    2.40    3.00
   0   4 -13    2.50    3.00
   1  -4  13    3.20    2.40
   1  -4  13   -1.70    2.80
   1  -4  13    9.40    4.50
  -1  -4 -13    3.40    3.10
   1   4  13    0.40    3.10
  -1   4 -13   10.00    3.60
   1   4  13    2.90    3.50
   1   4  13    4.70    3.60
  -1   4 -13   -8.90    5.40
   2  -4  13    4.80    5.00
   2  -4  13    0.50    3.00
  -2  -4 -13    8.20    3.60
  -2   4 -13    2.60    6.00
  -2   4 -13   -0.80    3.30
   2   4  13    3.70    3.40
  -3  -4 -13    1.10    3.50
   3  -4  13   -1.90    3.20
   3  -4  13    4.60    5.00
  -3   4 -13   -0.20    3.30
  -3   4 -13   -3.00    6.10
   3   4  13    5.50    3.60
  -4  -4 -13    3.90    3.50
   4  -4  13    2.50    5.10
  -4   4 -13    8.00    7.20
   4   4  13    6.90    4.00
  -4   4 -13    6.70    3.50
   5  -4  13   -5.60    5.30
  -5  -4 -13   -3.50    3.70
   5  -4  13    2.30    3.90
   5   4  13    9.50    4.20
  -5   4 -13    1.40    3.80
   6  -4  13    1.70    4.20
   6  -4  13   -0.70    5.90
  -6  -4 -13   -8.90    4.30
  -6   4 -13    6.60    4.30
   6   4  13   -4.00    4.30
  -6   4 -13   14.20    7.90
  17   0 -14    4.50    3.30
 -17   0  14    3.10    5.30
  17   0 -14   -0.10    3.60
  16   0 -14   98.89    6.40
  16   0 -14  103.59    8.10
 -16   0  14   82.69   10.20
  15   0 -14   66.39    6.60
 -15   0  14   66.89    9.40
  15   0 -14   70.29    5.30
  14   0 -14    2.80    2.40
 -14   0  14    2.90    4.10
  14   0 -14    2.80    2.20
 -13   0  14    7.90    3.90
  13   0 -14   -2.70    2.30
  13   0 -14    1.80    1.90
  12   0 -14   55.29    4.00
  12   0 -14   62.29    5.00
 -12   0  14   58.99    6.60
  11   0 -14  100.79    4.90
 -11   0  14   99.39    7.00
 -10   0  14    9.60    1.60
  10   0 -14    9.40    1.90
  -9   0  14  113.49    6.60
   9   0 -14  109.49    4.80
  -8   0  14   74.79    5.10
   8   0 -14   73.29    3.80
  -8   0  14   73.99    4.50
  -7   0  14    3.00    1.60
   7   0 -14    0.80    1.20
  -7   0  14    1.20    1.50
   6   0 -14    2.20    1.20
  -6   0  14    2.80    1.40
  -6   0  14   -0.40    1.30
   5   0 -14  317.97    9.10
  -5   0  14  311.27    9.50
  -5   0  14  316.37   10.20
  -4   0  14   33.80    2.90
  -4   0  14   33.50    2.80
   4   0 -14   28.90    2.60
   3   0 -14  261.17    7.90
  -3   0  14  258.97    8.10
  -2   0  14  164.48    6.00
   2   0 -14  162.28    5.90
  -1   0  14  154.38    6.40
   1   0 -14  150.98    5.80
  -1   0  14  155.78    5.80
   0   0  14  894.81   22.70
   0   0 -14  919.51   22.40
   0   0  14  923.01   22.30
  -1   0 -14   20.70    3.10
   1   0  14   18.00    2.60
   1   0  14   17.10    3.00
   2   0  14  516.95   13.90
   2   0  14  497.35   13.80
   3   0  14    9.10    2.00
   3   0  14   12.90    2.30
   4   0  14   21.40    3.20
   5   0  14  248.68   10.50
   5   0  14  231.68    8.50
   6   0  14   80.89    7.00
   6   0  14   79.99    5.10
   7   0  14  119.39    8.50
   7   0  14  127.09    6.30
   8   0  14   65.59    7.60
   8   0  14   56.69    5.00
   9   0  14   13.50    4.10
   9   0  14   10.60    3.10
  10   0  14    5.30    3.20
  10   0  14    2.80    4.50
  11   0  14  247.88   14.30
  11   0  14  219.18   10.00
  12   0  14   20.40    6.10
  12   0  14   37.30    5.60
 -16  -1  14   55.19    7.00
  16  -1 -14   53.39    6.80
 -16  -1  14   59.79    6.40
 -16   1  14   52.59    7.40
  16   1 -14   51.99    6.50
  16   1 -14   61.49    7.40
 -15  -1  14    0.60    3.70
 -15  -1  14    6.30    4.70
  15  -1 -14   -1.00    2.80
  15   1 -14    0.00    3.20
  15   1 -14    0.20    2.90
 -15   1  14   -7.20    4.60
 -14  -1  14  123.69    9.60
  14  -1 -14  113.79    7.20
 -14  -1  14  124.89    7.90
  14   1 -14  113.79    6.90
 -14   1  14  111.29    9.50
  14   1 -14  111.69    7.50
 -13  -1  14   22.80    4.10
  13  -1 -14   26.10    4.40
 -13   1  14   28.70    4.60
  13   1 -14   36.30    4.90
  13   1 -14   29.00    4.60
 -12  -1  14   10.50    2.90
 -12  -1  14   15.10    3.80
 -12   1  14    7.60    3.10
  12   1 -14    9.60    2.70
  12   1 -14    9.30    2.60
 -11  -1  14   38.10    3.70
  11  -1 -14   35.80    2.70
 -11  -1  14   43.30    5.90
 -11   1  14   35.10    5.30
  11   1 -14   39.60    4.10
 -10  -1  14   60.19    3.70
 -10  -1  14   61.69    5.90
  10   1 -14   55.79    4.40
 -10   1  14   65.99    5.40
  -9  -1  14  466.15   15.30
  -9  -1  14  466.55   12.60
   9  -1 -14  457.15   11.70
  -9   1  14  456.95   14.90
   9   1 -14  462.65   13.50
   8  -1 -14   12.70    2.10
  -8  -1  14    6.80    2.70
  -8  -1  14   13.00    2.00
  -8  -1  14    6.00    2.40
   8   1 -14    8.10    2.00
  -8   1  14    7.30    1.80
  -8   1  14    7.50    2.40
  -7  -1  14  248.18    9.50
   7  -1 -14  251.97    7.40
  -7  -1  14  278.37    9.90
  -7  -1  14  254.07    7.60
   7   1 -14  253.27    8.60
  -7   1  14  249.38    7.70
  -7   1  14  258.47    9.40
  -6  -1  14   89.09    5.30
  -6  -1  14   91.29    3.70
  -6  -1  14   89.59    5.30
   6  -1 -14   89.79    3.90
  -6   1  14   93.29    4.00
  -6   1  14  101.59    5.20
   6   1 -14   91.19    4.60
   5  -1 -14  132.99    5.00
  -5  -1  14  129.69    6.10
  -5  -1  14  135.29    7.20
  -5  -1  14  133.99    6.20
  -5   1  14  143.89    6.00
  -5   1  14  131.09    4.90
   5   1 -14  138.29    5.60
   4  -1 -14   11.80    1.80
  -4  -1  14   11.20    2.30
  -4  -1  14   15.70    3.00
  -4  -1  14   15.70    2.70
  -4   1  14   15.00    2.00
  -4   1  14   12.40    2.20
   4   1 -14   13.30    2.20
   4   1 -14   11.90    1.70
  -3  -1  14  268.17   10.20
   3  -1 -14  279.37    8.50
  -3  -1  14  279.77    9.20
  -3   1  14  276.97    8.10
   3   1 -14  276.37    8.70
   3   1 -14  272.07    7.80
  -2  -1  14  159.18    7.40
   2   1 -14  150.68    5.20
   2   1 -14  154.18    6.00
  -2   1  14  149.39    5.30
  -1  -1  14   -0.30    2.20
  -1  -1  14    1.10    1.50
   1   1 -14    4.00    1.50
  -1   1  14    3.20    1.30
   1   1 -14    1.10    1.40
   0  -1  14  484.75   13.60
   0  -1  14  485.15   14.70
   0   1  14  479.95   12.80
   0   1 -14  473.15   13.20
   0   1 -14  488.25   13.00
   1  -1  14   92.79    4.90
   1  -1  14   88.49    5.50
  -1   1 -14   91.09    4.50
   1   1  14   83.99    4.30
  -1   1 -14   86.19    4.70
   2  -1  14  610.04   16.50
   2  -1  14  627.94   17.60
  -2   1 -14  614.84   16.40
   2   1  14  605.74   16.10
   3  -1  14  323.07   11.20
   3   1  14  312.07    9.90
  -3   1 -14  318.87   10.40
   4  -1  14  315.07   10.10
   4  -1  14  303.37   11.80
   4  -1  14  299.47   10.70
   4   1  14  301.77    9.90
  -4   1 -14  301.07   10.30
   5  -1  14   76.79    4.90
   5  -1  14   72.89    6.40
   5   1  14   81.19    6.60
   5   1  14   71.89    5.00
   6  -1  14   -3.60    2.00
   6  -1  14    0.60    2.70
   6   1  14    1.80    2.40
   6   1  14   -2.20    2.80
  -6   1 -14    2.10    2.50
   7  -1  14   65.19    5.00
   7  -1  14   64.79    7.10
   7   1  14   72.59    7.50
  -7   1 -14   63.29    5.30
   7   1  14   74.49    5.30
   8  -1  14   10.80    4.10
   8  -1  14    8.20    2.70
   8   1  14    9.10    3.70
   8   1  14    9.70    3.10
   9  -1  14   10.10    4.10
   9  -1  14    5.30    3.00
   9   1  14   11.90    3.30
   9   1  14   13.90    4.40
  -9   1 -14   12.20    3.40
  10  -1  14   38.30    6.00
  10  -1  14   58.59    5.80
  10   1  14   62.89    9.70
 -10   1 -14   60.39    6.70
  10   1  14   51.19    6.20
  11  -1  14   50.69    7.60
  11  -1  14   70.19    6.60
  11   1  14   55.49    7.10
  11   1  14   70.59   10.50
  12  -1  14    7.50    4.30
  12  -1  14    2.60    5.00
  12   1  14    2.60    5.90
  12   1  14    7.70    4.90
 -15  -2  14   15.50    4.50
 -15  -2  14    8.00    5.40
 -15  -2  14    6.20    6.30
  15  -2 -14    8.10    3.20
  15   2 -14   12.70    3.80
 -15   2  14   15.70    5.20
  15   2 -14   14.70    4.00
 -14  -2  14   60.59    9.20
 -14  -2  14   59.59    6.00
 -14  -2  14   54.89    7.90
 -14   2  14   49.20    8.60
  14   2 -14   59.59    6.70
  14   2 -14   62.29    6.30
 -13  -2  14   25.20    5.10
 -13  -2  14   28.50    4.60
 -13  -2  14   18.90    6.00
 -13   2  14   28.60    4.50
  13   2 -14   31.50    4.80
 -12  -2  14    6.30    3.50
 -12  -2  14   -0.10    4.70
 -12  -2  14   -1.70    3.10
  12   2 -14   -2.80    2.60
 -12   2  14    1.40    4.10
 -12   2  14    3.30    3.70
 -11  -2  14    5.20    3.00
 -11  -2  14   -6.40    4.50
 -11  -2  14    5.30    3.60
 -11   2  14   -1.50    2.90
 -11   2  14    2.70    3.50
  11   2 -14    3.50    2.70
 -10  -2  14   33.90    5.50
 -10  -2  14   42.20    5.80
 -10   2  14   35.40    4.30
 -10   2  14   31.20    5.00
  10   2 -14   44.60    4.80
  -9  -2  14   15.80    3.00
  -9  -2  14   20.20    4.90
  -9  -2  14   23.30    3.90
  -9   2  14   15.60    3.00
   9   2 -14   21.90    3.50
  -8  -2  14   18.30    3.40
  -8  -2  14   23.20    3.40
  -8  -2  14   18.80    4.10
   8   2 -14   23.10    3.90
  -8   2  14   21.50    3.80
  -7  -2  14    2.70    2.90
  -7  -2  14    2.50    1.90
  -7  -2  14    5.40    3.20
  -7  -2  14    1.80    2.30
  -7   2  14   -0.20    1.70
   7   2 -14    0.80    2.00
  -6  -2  14   15.60    2.60
  -6  -2  14   11.60    2.60
  -6  -2  14   13.50    2.90
  -6  -2  14   17.60    4.20
   6   2 -14   17.20    2.80
  -6   2  14   13.20    2.20
  -5  -2  14   -0.10    2.30
  -5  -2  14   -0.30    1.70
  -5  -2  14    3.30    2.00
  -5  -2  14    6.50    3.40
  -5   2  14    3.20    1.20
  -5   2  14    3.90    1.50
   5   2 -14    3.50    2.00
   5   2 -14    2.40    2.50
  -4  -2  14   11.20    2.20
  -4  -2  14   13.10    3.50
  -4  -2  14   11.10    2.70
   4   2 -14   14.90    3.00
   4   2 -14   13.90    2.70
  -4   2  14   13.90    1.80
  -4   2  14    7.70    1.60
  -3  -2  14  104.59    5.30
  -3  -2  14   91.49    7.00
  -3  -2  14   96.89    6.00
  -3   2  14   95.59    4.60
  -3   2  14   98.89    3.90
   3   2 -14   96.79    5.20
   3   2 -14   87.09    5.40
  -2  -2  14   76.09    5.30
  -2  -2  14   73.59    6.40
  -2   2  14   72.59    3.50
   2   2 -14   74.79    4.50
   2   2 -14   64.59    5.10
  -1  -2  14    2.30    2.10
   1  -2 -14    3.30    1.40
  -1  -2  14    3.30    3.00
   1   2 -14    5.40    1.90
  -1   2  14    4.30    1.60
   0  -2  14    4.70    2.20
   0  -2  14    5.60    3.10
   0  -2 -14    5.30    1.80
   0   2  14    6.70    1.80
   0   2 -14    6.60    2.20
   1  -2  14   55.29    4.70
   1  -2  14   47.30    6.00
  -1  -2 -14   52.69    3.50
  -1   2 -14   43.20    4.00
   1   2  14   53.69    3.70
   2  -2  14  105.79    7.30
   2  -2  14  109.39    6.10
  -2  -2 -14  100.79    5.10
   2   2  14  101.09    5.10
  -2   2 -14  111.39    6.90
  -2   2 -14  106.09    5.60
   3  -2  14    2.60    2.40
   3  -2  14    4.30    3.20
  -3  -2 -14    1.30    2.30
   3  -2  14    6.60    2.90
  -3   2 -14    2.60    2.20
   3   2  14    6.10    2.40
  -3   2 -14    2.00    3.20
   4  -2  14    5.10    2.70
   4  -2  14    5.50    3.40
   4  -2  14    1.30    2.80
  -4   2 -14    0.40    3.20
  -4   2 -14    3.50    2.20
   4   2  14    6.00    2.50
   4   2  14    3.00    2.60
   5  -2  14   82.39    7.20
   5  -2  14   78.29    5.90
   5   2  14   84.19    5.60
   5   2  14   68.59    6.90
  -5   2 -14   71.19    7.00
  -5   2 -14   75.99    5.70
   6  -2  14    3.80    3.00
   6  -2  14    1.60    3.10
   6   2  14    7.80    2.90
  -6   2 -14    3.80    3.00
   6   2  14    6.20    3.60
  -6   2 -14    1.10    3.70
   7  -2  14    0.00    2.70
   7  -2  14   -0.60    3.30
   7   2  14    8.00    3.10
   7   2  14    2.30    3.30
  -7   2 -14    3.80    4.20
   8  -2  14    8.20    3.90
   8  -2  14    2.80    3.30
   8   2  14    8.20    3.90
  -8   2 -14   10.90    4.60
   8   2  14    3.80    3.60
   9  -2  14    2.50    3.60
   9  -2  14    4.30    4.50
   9   2  14   11.20    4.20
   9   2  14    5.20    4.80
  -9   2 -14   -4.60    4.80
  10  -2  14    4.20    4.00
  10  -2  14    2.20    4.90
  10   2  14   -3.70    4.40
 -10   2 -14   -7.80    5.10
  10   2  14   -1.00    4.90
  11  -2  14   -2.50    4.90
  11  -2  14    0.90    5.70
  11   2  14    8.80    5.00
 -11   2 -14    2.70    6.10
  11   2  14    7.60    7.60
 -13  -3  14   47.90    6.20
 -13  -3  14   29.90    7.70
  13   3 -14   38.60    5.80
 -13   3  14   31.40    5.00
 -12  -3  14   32.60    5.40
 -12  -3  14   29.10    5.50
 -12  -3  14   14.80    6.50
 -12   3  14   28.90    4.70
  12   3 -14   29.70    5.00
 -11  -3  14    3.00    3.30
 -11  -3  14   -4.90    5.70
 -11  -3  14    1.30    4.30
  11   3 -14    6.80    3.70
 -11   3  14    3.00    3.80
 -10  -3  14    5.30    5.60
 -10  -3  14    4.60    3.70
 -10  -3  14    0.80    3.30
  10   3 -14    1.00    3.20
 -10   3  14   -4.50    3.40
  -9  -3  14   -4.80    4.70
  -9  -3  14    4.90    3.20
  -9  -3  14    4.50    3.20
   9   3 -14    0.80    2.70
  -9   3  14    6.60    3.10
  -8  -3  14    3.00    2.90
  -8  -3  14    7.40    5.40
  -8  -3  14    5.10    2.90
   8   3 -14    5.70    2.90
  -8   3  14    2.10    2.90
  -8   3  14   14.70    4.60
  -7  -3  14   12.80    3.40
  -7  -3  14   16.50    3.30
  -7  -3  14   20.50    5.70
  -7   3  14   10.20    3.90
   7   3 -14   18.90    3.60
  -7   3  14   20.30    3.90
  -6  -3  14    1.40    2.50
  -6  -3  14   -4.40    4.40
  -6   3  14    6.00    3.70
   6   3 -14    0.10    2.30
  -5  -3  14    6.10    3.30
  -5  -3  14    7.90    2.60
  -5  -3  14   11.50    4.60
  -5  -3  14    5.60    3.50
  -5   3  14    7.40    3.90
   5   3 -14   15.90    3.20
  -4  -3  14    3.00    3.40
  -4  -3  14    4.90    4.20
  -4  -3  14    3.60    2.80
  -4  -3  14   -2.70    2.10
   4   3 -14    0.10    2.50
  -4   3  14   -0.20    2.80
  -3  -3  14   17.80    2.90
  -3  -3  14   30.90    5.20
   3  -3 -14   22.50    3.20
  -3  -3  14   31.50    6.00
  -3   3  14   20.60    3.60
   3   3 -14   31.30    4.40
  -3   3  14   29.10    2.70
  -2  -3  14   54.19    6.00
  -2  -3  14   44.90    4.40
   2  -3 -14   55.99    4.20
  -2  -3  14   56.19    8.10
  -2   3  14   59.09    5.30
  -2   3  14   52.09    3.40
   2   3 -14   55.29    5.10
  -1  -3  14   88.79    5.00
  -1  -3  14   84.69    6.60
   1  -3 -14   87.59    5.10
  -1  -3  14  104.59    9.00
  -1   3  14   77.19    4.30
   1   3 -14   80.09    5.60
   0  -3  14   -0.30    2.90
   0  -3 -14   -0.60    2.50
   0  -3  14    1.50    4.10
   0   3  14    2.80    2.10
   0   3 -14   12.30    3.70
   0   3 -14    0.80    2.40
   1  -3  14    2.60    3.00
   1  -3  14   -2.40    4.10
   1   3  14    1.90    2.40
  -1   3 -14    8.00    3.80
  -1   3 -14    2.50    2.60
   2  -3  14   12.40    4.70
   2  -3  14    8.80    3.50
  -2  -3 -14    8.40    3.80
  -2   3 -14    9.40    4.40
  -2   3 -14    9.40    3.00
   3  -3  14   13.40    3.80
  -3  -3 -14    7.30    3.70
   3   3  14   11.50    3.10
  -3   3 -14   19.10    4.60
   3   3  14   13.90    3.50
  -3   3 -14   16.40    3.30
   4  -3  14    8.80    3.90
  -4  -3 -14   17.60    3.90
  -4   3 -14   19.80    4.90
   4   3  14   16.30    3.60
   4   3  14   10.40    3.70
  -4   3 -14   16.10    3.50
  -5  -3 -14   22.50    4.20
   5  -3  14   10.80    5.50
   5  -3  14   24.00    4.40
  -5   3 -14   13.30    5.20
   5   3  14   14.70    4.10
  -5   3 -14   19.30    3.80
   5   3  14   22.10    3.80
   6  -3  14   -0.30    3.90
   6  -3  14   -2.90    4.30
  -6  -3 -14    1.30    3.20
   6   3  14    1.10    3.80
  -6   3 -14    0.50    3.30
  -6   3 -14    7.60    5.30
   6   3  14    1.20    3.90
  -7  -3 -14    5.50    4.00
   7  -3  14   -2.60    4.10
   7  -3  14   -2.70    4.60
  -7   3 -14    5.10    5.70
   7   3  14    8.70    4.30
  -7   3 -14    1.20    3.80
   7   3  14    6.90    4.50
  -8  -3 -14   31.40    5.40
   8   3  14   28.90    5.50
  -8   3 -14   46.10    7.00
   8   3  14   52.59    7.90
   9  -3  14   -3.60    5.40
  -9  -3 -14    7.10    4.70
   9   3  14   14.90    5.70
   9   3  14    9.00    5.00
  -9   3 -14    6.90    6.70
  -9  -4  14   -0.40    3.50
  -9  -4  14  -15.40    7.60
  -9   4  14    3.70    4.40
   9   4 -14    0.80    4.20
  -8  -4  14    4.00    4.60
  -8  -4  14   12.70    7.30
  -8  -4  14   13.40    4.80
  -8   4  14   -2.40    4.10
   8   4 -14    5.60    4.10
  -7  -4  14    0.30    6.80
  -7  -4  14    2.00    3.70
  -7  -4  14    7.40    4.20
   7   4 -14   -0.30    3.70
  -7   4  14   -0.90    3.70
  -6  -4  14    2.20    6.50
  -6  -4  14    1.70    3.50
  -6  -4  14    0.40    3.80
   6   4 -14   -5.90    3.40
  -6   4  14   -2.80    3.40
  -5  -4  14    9.00    6.40
  -5  -4  14    9.10    3.40
  -5  -4  14    8.20    3.40
  -5   4  14    6.30    3.40
   5   4 -14   17.10    4.00
  -4  -4  14   57.29    8.30
  -4  -4  14   77.19    6.60
   4   4 -14   82.49    6.90
  -4   4  14   69.19    6.00
  -3  -4  14    7.10    3.00
  -3  -4  14   -0.30    6.40
   3   4 -14    7.60    3.60
  -3   4  14    9.90    2.90
  -2  -4  14   15.70    6.90
   2  -4 -14   18.10    4.10
  -2  -4  14   13.80    3.20
  -2  -4  14   15.50    5.20
   2   4 -14   20.30    4.30
  -2   4  14   27.60    4.90
  -1  -4  14   33.80    5.10
  -1  -4  14   32.80    6.00
  -1  -4  14   35.50    7.60
  -1  -4  14   28.20    3.90
   1  -4 -14   30.60    5.20
   1   4 -14   29.90    4.30
  -1   4  14   33.90    4.60
  -1   4  14   21.30    4.70
  -1   4  14   25.80    3.40
   0  -4  14   -0.10    6.20
   0  -4  14    1.60    2.60
   0  -4 -14    0.90    3.20
   0  -4  14   -6.40    3.10
   0  -4  14   -1.40    4.80
   0   4  14   -0.50    3.20
   0   4  14   -0.20    4.00
   0   4 -14    3.90    3.60
   0   4 -14   -1.50    5.90
   0   4  14    4.50    2.50
   1  -4  14    2.80    4.70
  -1  -4 -14   -0.30    3.20
   1  -4  14    3.20    3.20
   1  -4  14    2.60    2.60
   1   4  14   -1.50    3.50
  -1   4 -14   -0.70    6.10
   1   4  14   -0.40    3.40
  -1   4 -14    0.50    3.50
   2  -4  14    5.10    5.40
  -2  -4 -14    8.30    3.60
   2  -4  14    2.10    3.40
   2   4  14    0.90    3.80
  -2   4 -14    8.30    3.80
  -2   4 -14    8.50    6.80
   2   4  14    3.20    3.70
  -3  -4 -14   15.50    4.20
   3  -4  14   22.70    5.70
   3  -4  14   20.80    4.10
  -3   4 -14   27.60    4.40
   3   4  14   15.80    4.40
  -3   4 -14   27.20    7.30
   3   4  14   14.50    4.20
   4  -4  14   11.70    4.10
   4  -4  14   10.60    5.60
  -4  -4 -14    4.70    4.10
  -4   4 -14    2.70    7.60
   4   4  14    4.80    4.20
  -4   4 -14    7.30    3.70
  -5  -4 -14    3.90    4.30
   5  -4  14    1.40    5.90
  -5   4 -14    1.60    4.40
   5   4  14    5.40    4.50
  -5   4 -14   11.40    8.10
  16   0 -15   -0.20    2.70
  16   0 -15   -4.30    3.30
 -16   0  15    8.20    5.20
  15   0 -15   -2.40    2.30
 -15   0  15    9.70    4.90
  15   0 -15    1.90    3.10
  14   0 -15   -1.80    2.00
  14   0 -15    1.00    2.60
 -14   0  15   -5.50    4.00
  13   0 -15    2.30    2.30
 -13   0  15   -0.50    3.10
  13   0 -15    1.00    2.00
 -12   0  15   -3.20    2.90
  12   0 -15   -0.40    1.80
 -12   0  15    0.20    1.80
 -11   0  15   -2.10    2.30
  11   0 -15    1.80    1.60
 -10   0  15   -1.70    2.40
  10   0 -15    0.40    1.50
   9   0 -15    0.20    1.40
  -9   0  15    0.90    2.10
  -8   0  15   -0.90    1.80
   8   0 -15    1.10    1.40
  -8   0  15   -2.80    2.00
  -7   0  15    0.50    1.60
   7   0 -15    0.90    1.30
  -7   0  15    0.00    1.90
  -6   0  15    0.90    1.30
   6   0 -15    2.40    1.30
  -6   0  15   -1.20    1.50
  -5   0  15   -0.50    1.20
  -5   0  15    0.90    1.40
   5   0 -15    0.50    1.20
   4   0 -15   -1.40    1.20
  -4   0  15    0.30    1.00
  -4   0  15   -0.20    1.20
  -3   0  15   -0.40    1.40
   3   0 -15   -0.40    1.30
  -2   0  15    1.90    1.50
   2   0 -15   -0.20    1.30
  -1   0  15    2.60    1.40
   1   0 -15   -0.30    1.40
  -1   0  15    2.80    2.10
   0   0 -15    5.30    1.90
   0   0  15    5.80    1.90
   1   0  15   -1.20    1.50
  -1   0 -15    0.60    1.80
   1   0  15    0.80    1.90
   2   0  15    0.10    1.70
   2   0  15   -1.10    1.80
   3   0  15    1.50    1.90
   4   0  15   -2.90    2.00
   5   0  15    0.90    2.60
   5   0  15    1.60    2.20
   6   0  15   -0.60    2.30
   6   0  15    1.40    2.90
   7   0  15   -2.20    3.10
   7   0  15    0.40    2.40
   8   0  15   -0.50    3.60
   8   0  15   -2.20    2.60
   9   0  15   -1.40    3.00
   9   0  15    8.40    4.50
  10   0  15    0.60    4.60
  10   0  15    1.60    3.50
  11   0  15    4.20    5.40
  11   0  15   -0.10    4.10
  12   0  15    1.50    5.10
  12   0  15    1.30    5.60
 -16  -1  15   40.80    6.30
 -16  -1  15   35.40    6.50
  16   1 -15   35.50    6.10
 -16   1  15   40.40    6.50
  16   1 -15   41.60    6.90
  15  -1 -15    0.90    2.60
 -15  -1  15   -1.50    3.80
 -15  -1  15   -6.40    4.80
  15   1 -15   -0.20    3.00
  15   1 -15    0.60    2.80
 -15   1  15   -2.10    5.00
  14  -1 -15   -0.20    2.40
 -14  -1  15   -0.80    4.10
 -14  -1  15   -1.80    4.10
  14   1 -15    0.20    2.50
  14   1 -15    1.20    2.60
 -14   1  15    0.90    4.60
 -13  -1  15   16.40    4.40
 -13  -1  15   13.20    4.10
  13   1 -15   17.00    3.20
 -13   1  15    8.70    3.60
  12  -1 -15   -0.10    1.40
 -12  -1  15   -2.60    3.20
 -12  -1  15    5.70    2.50
  12   1 -15    0.80    2.10
 -12   1  15    3.20    3.40
 -11  -1  15   -2.90    3.10
  11  -1 -15    2.00    1.30
 -11  -1  15    4.20    2.10
 -11   1  15    3.20    2.90
  11   1 -15    1.40    1.90
 -10  -1  15   49.20    3.40
  10  -1 -15   43.30    2.90
 -10  -1  15   42.70    5.70
  10   1 -15   44.40    4.20
 -10   1  15   36.40    5.10
  -9  -1  15  374.56   13.40
  -9  -1  15  371.06   10.40
   9  -1 -15  356.26    9.90
  -9   1  15  374.56   13.00
   9   1 -15  370.56   11.50
  -8  -1  15   17.60    3.20
  -8  -1  15   14.60    2.20
   8  -1 -15   18.40    2.50
  -8  -1  15   20.60    3.80
   8   1 -15   15.30    2.70
  -8   1  15   15.40    2.60
  -8   1  15   19.70    2.90
  -7  -1  15  217.78    6.60
   7  -1 -15  215.28    6.80
  -7  -1  15  215.68    8.90
  -7  -1  15  208.18    8.80
   7   1 -15  211.88    7.70
  -7   1  15  217.28    8.70
  -7   1  15  211.08    7.00
   6  -1 -15   43.60    3.00
  -6  -1  15   32.50    4.30
  -6  -1  15   47.40    4.30
   6   1 -15   41.30    3.60
  -6   1  15   49.70    3.90
  -6   1  15   47.40    3.10
  -5  -1  15   55.59    5.50
  -5  -1  15   53.39    4.20
   5  -1 -15   54.69    3.40
  -5  -1  15   61.09    4.60
  -5   1  15   50.19    3.10
   5   1 -15   53.59    3.90
  -5   1  15   56.79    3.90
  -4  -1  15   17.20    3.00
   4  -1 -15    9.10    1.90
  -4  -1  15   10.10    3.00
  -4  -1  15   11.00    2.30
   4   1 -15    9.80    2.00
  -4   1  15    7.90    1.60
  -4   1  15   14.70    2.10
   4   1 -15   10.10    1.60
  -3  -1  15   29.70    4.50
  -3  -1  15   23.60    3.20
   3  -1 -15   28.00    3.00
  -3   1  15   27.10    2.60
   3   1 -15   25.40    2.50
   3   1 -15   29.80    3.10
  -2  -1  15   16.90    2.80
  -2  -1  15   18.30    3.20
  -2   1  15   14.70    2.30
   2   1 -15   14.80    2.40
   2   1 -15   15.00    2.30
  -1  -1  15    4.50    2.00
  -1  -1  15    1.40    2.30
   1   1 -15    5.60    1.80
  -1   1  15    4.70    1.50
   1   1 -15    4.40    1.70
   0  -1  15   41.70    4.70
   0  -1  15   42.90    3.70
   0  -1 -15   33.80    2.20
   0   1 -15   37.80    3.50
   0   1  15   39.40    3.20
   0   1 -15   36.50    3.20
   1  -1  15  143.49    7.20
   1  -1  15  130.09    6.20
  -1   1 -15  158.68    6.40
  -1   1 -15  140.89    5.90
   1   1  15  151.38    6.00
   2  -1  15  288.77   10.60
   2  -1  15  289.57    9.80
   2   1  15  297.97    9.40
  -2   1 -15  296.37    9.80
   3  -1  15  216.18    8.10
   3  -1  15  201.48    8.70
  -3   1 -15  208.08    8.30
   3   1  15  203.48    7.80
   4  -1  15  230.98    9.50
   4  -1  15  234.58    8.70
   4   1  15  225.78    8.50
  -4   1 -15  247.38    9.30
   5  -1  15    0.80    2.10
   5  -1  15    0.70    2.90
   5   1  15   -1.50    2.80
   6  -1  15   -1.40    2.50
   6  -1  15   -2.20    2.80
   6   1  15   -2.50    2.40
   6   1  15   -4.20    2.80
   7  -1  15   19.20    4.40
   7  -1  15   24.90    3.80
   7   1  15   26.30    3.90
   7   1  15   24.80    4.80
   8  -1  15    7.20    3.90
   8  -1  15    5.70    2.80
   8   1  15    2.50    3.10
   8   1  15    3.30    3.70
   9  -1  15    8.80    3.20
   9  -1  15   -0.50    4.50
  -9   1 -15   -0.40    3.50
   9   1  15   -6.50    3.40
   9   1  15   -4.80    4.30
  10  -1  15   -2.50    5.30
  10  -1  15    5.80    3.50
 -10   1 -15   -0.70    4.00
  10   1  15    0.30    5.20
  10   1  15   -6.60    3.70
  11  -1  15   13.40    6.20
  11  -1  15   13.60    4.40
  11   1  15    9.10    6.10
  11   1  15   15.90    4.80
 -15  -2  15    6.40    5.70
 -15  -2  15    2.50    3.90
 -15  -2  15   12.60    6.60
 -15   2  15   15.30    5.50
  15   2 -15    1.30    3.60
 -14  -2  15    5.20    6.20
 -14  -2  15    6.30    5.40
 -14  -2  15   14.30    4.40
 -14   2  15   14.10    5.00
  14   2 -15   10.30    4.20
 -13  -2  15   33.00    6.90
 -13  -2  15   44.10    5.90
 -13  -2  15   31.90    5.70
  13   2 -15   44.30    6.10
 -13   2  15   36.00    5.00
 -12  -2  15   -3.80    3.60
 -12  -2  15   -4.50    5.00
 -12  -2  15    1.80    3.40
 -12   2  15   -1.70    3.70
  12   2 -15    3.20    2.90
 -11  -2  15   44.30    6.60
 -11  -2  15   49.90    8.90
 -11  -2  15   44.50    6.10
 -11   2  15   28.10    4.90
  11   2 -15   39.40    5.10
 -11   2  15   48.00    6.10
 -10  -2  15   50.09    6.20
 -10  -2  15   55.99    8.10
 -10   2  15   60.19    5.80
  10   2 -15   57.89    5.20
  -9  -2  15   15.30    3.30
  -9  -2  15    8.80    2.90
  -9  -2  15    8.90    4.20
   9   2 -15    8.20    2.70
  -9   2  15    9.00    2.60
  -8  -2  15  223.48   11.30
  -8  -2  15  231.18    8.60
  -8  -2  15  226.48    9.70
   8   2 -15  222.48    8.90
  -8   2  15  227.28    9.30
  -7  -2  15    8.00    2.10
  -7  -2  15    9.70    2.90
  -7  -2  15   15.10    4.10
  -7  -2  15    8.40    3.90
   7   2 -15    6.80    2.30
  -7   2  15    7.60    2.30
  -6  -2  15    1.80    2.50
  -6  -2  15    5.00    2.30
  -6  -2  15    3.50    3.50
  -6  -2  15    4.30    1.80
  -6   2  15    2.90    1.80
   6   2 -15    3.90    2.20
  -5  -2  15   23.00    3.00
  -5  -2  15   25.30    3.90
  -5  -2  15   28.10    4.70
  -5  -2  15   20.40    3.30
   5   2 -15   16.80    3.00
   5   2 -15   28.60    3.60
  -5   2  15   25.90    2.40
  -5   2  15   23.50    3.30
  -4  -2  15    4.50    3.50
  -4  -2  15    4.20    2.30
  -4  -2  15    3.90    1.90
  -4   2  15    5.00    1.50
   4   2 -15    6.00    2.10
  -4   2  15    4.50    1.60
   4   2 -15    3.50    2.80
  -3  -2  15   16.00    3.10
  -3  -2  15   12.30    2.50
  -3  -2  15    9.30    3.90
  -3   2  15   13.40    1.80
   3   2 -15   14.20    2.50
  -3   2  15    9.00    1.70
   3   2 -15   10.40    2.90
  -2  -2  15   41.80    6.10
  -2  -2  15   44.60    4.70
  -2   2  15   41.80    3.00
   2   2 -15   43.60    4.00
  -1  -2  15   24.50    4.40
  -1  -2  15   15.20    3.20
   1  -2 -15   17.00    2.30
   1   2 -15   16.00    2.90
  -1   2  15   19.40    2.40
   0  -2  15   84.89    7.10
   0  -2 -15   77.99    4.00
   0  -2  15   83.39    5.60
   0   2  15   81.29    4.30
   0   2 -15   83.09    5.10
   1  -2  15   83.09    5.60
  -1  -2 -15   84.69    4.30
   1  -2  15   91.39    7.30
   1   2  15   85.59    4.70
  -1   2 -15   84.69    5.20
  -2  -2 -15    2.10    2.00
   2  -2  15    2.80    2.60
   2  -2  15   -0.40    3.30
  -2   2 -15    1.80    2.20
   2   2  15    3.40    2.30
   3  -2  15  221.78    9.00
  -3  -2 -15  220.38    8.30
   3  -2  15  217.88   10.40
  -3   2 -15  184.78    8.20
   3   2  15  207.08    8.00
  -3   2 -15  220.48    9.70
   4  -2  15   40.20    6.50
   4  -2  15   29.80    4.80
   4  -2  15   44.10    5.00
  -4   2 -15   36.60    6.20
   4   2  15   38.50    6.00
   4   2  15   40.60    4.50
  -4   2 -15   46.80    4.90
   5  -2  15    9.40    3.10
   5  -2  15   11.60    3.50
   5   2  15   11.10    3.60
   5   2  15   12.50    3.20
  -5   2 -15   10.80    3.40
  -5   2 -15    8.20    3.90
   6  -2  15   27.60    3.90
   6  -2  15   27.50    5.20
   6   2  15   23.30    4.40
  -6   2 -15   24.30    4.40
  -6   2 -15   29.50    5.00
   6   2  15   31.10    5.00
   7  -2  15   33.50    5.50
   7  -2  15   16.60    4.40
   7   2  15   24.40    4.80
  -7   2 -15   23.90    5.30
   7   2  15   17.20    3.90
   8  -2  15    1.40    3.70
   8  -2  15    7.20    4.60
   8   2  15    8.80    4.80
  -8   2 -15    0.00    4.70
   8   2  15    6.50    4.00
   9  -2  15    6.20    4.20
   9  -2  15   -0.60    5.00
   9   2  15    3.10    5.00
  -9   2 -15    4.20    5.20
   9   2  15    6.40    4.50
  10  -2  15   14.50    6.00
  10  -2  15   24.90    5.00
  10   2  15   22.20    5.70
  10   2  15   15.60    6.00
 -10   2 -15   24.90    6.50
 -13  -3  15   46.60    7.10
 -13  -3  15   30.50    7.90
 -13   3  15   34.80    5.40
 -12  -3  15    6.80    4.00
 -12  -3  15    0.10    5.30
 -12  -3  15   -5.00    6.90
  12   3 -15    1.20    3.70
 -12   3  15    3.20    4.40
 -11  -3  15    8.80    4.40
 -11  -3  15   10.00    6.50
 -11  -3  15   10.50    3.80
 -11   3  15    2.70    4.00
  11   3 -15    8.10    3.60
 -10  -3  15    1.30    5.80
 -10  -3  15   -5.80    3.90
 -10  -3  15    1.00    3.00
 -10   3  15    0.30    3.40
  10   3 -15   -2.30    2.90
  -9  -3  15   24.90    6.60
  -9  -3  15   25.50    4.40
  -9  -3  15   22.70    4.10
  -9   3  15   24.10    4.00
   9   3 -15   25.80    4.40
  -8  -3  15    3.80    2.90
  -8  -3  15   -0.80    3.00
  -8  -3  15    8.90    5.60
   8   3 -15    8.80    3.20
  -8   3  15    8.10    4.40
  -8   3  15    2.40    2.90
  -7  -3  15    6.60    3.20
  -7  -3  15   -0.70    5.10
  -7  -3  15    7.30    3.10
   7   3 -15    8.30    2.90
  -7   3  15    1.90    2.80
  -7   3  15   13.00    3.80
  -6  -3  15   13.60    5.50
  -6  -3  15   12.30    3.00
  -6  -3  15   17.50    3.70
  -6   3  15   10.60    3.30
   6   3 -15   16.40    3.30
  -5  -3  15   35.00    5.00
  -5  -3  15   22.70    3.40
  -5  -3  15   22.50    5.50
  -5  -3  15   35.60    4.70
   5   3 -15   36.20    4.80
  -4  -3  15   28.10    5.60
  -4  -3  15   46.20    6.20
  -4  -3  15   28.30    4.60
   4   3 -15   34.00    4.90
  -3  -3  15   21.80    4.10
  -3  -3  15   12.50    2.70
  -3  -3  15   28.90    5.60
  -3   3  15   13.20    4.90
   3   3 -15   13.80    3.30
  -3   3  15   16.50    2.80
  -2  -3  15   64.59    4.90
  -2  -3  15   55.39    8.70
  -2  -3  15   64.19    6.60
   2  -3 -15   65.19    4.50
   2   3 -15   63.99    5.40
  -2   3  15   61.19    7.40
  -2   3  15   64.59    3.80
   1  -3 -15    1.80    2.20
  -1  -3  15    3.20    4.40
  -1  -3  15   -2.10    3.20
  -1   3  15    4.90    2.10
   1   3 -15   -0.20    2.80
   0  -3  15   28.50    6.00
   0  -3  15   43.80    5.70
   0  -3 -15   40.60    4.50
   0   3  15   26.10    3.90
   0   3 -15   39.40    4.90
   1  -3  15    6.30    3.50
   1  -3  15    5.80    4.50
  -1   3 -15    8.10    4.20
   1   3  15    1.30    2.60
  -1   3 -15    2.70    2.70
   2  -3  15   27.80    4.80
   2  -3  15   35.90    6.10
  -2  -3 -15   32.10    5.00
  -2   3 -15   25.90    5.40
   2   3  15   34.40    4.70
  -2   3 -15   31.10    4.90
  -3  -3 -15    9.30    3.80
   3  -3  15    9.80    3.80
   3   3  15   10.00    3.50
  -3   3 -15   10.40    5.00
   3   3  15    7.60    3.20
  -3   3 -15    5.00    3.00
  -4  -3 -15    4.90    3.30
   4  -3  15    3.80    3.80
   4  -3  15    7.50    4.80
  -4   3 -15    5.10    4.90
   4   3  15    1.50    3.40
   4   3  15    9.00    3.90
  -4   3 -15    5.10    3.30
   5  -3  15   35.60    5.90
   5  -3  15   30.30    5.00
  -5  -3 -15   41.50    5.50
   5   3  15   29.00    4.50
   5   3  15   32.30    5.30
  -5   3 -15   24.60    6.00
  -5   3 -15   37.20    6.00
  -6  -3 -15   15.40    4.00
   6  -3  15   12.90    4.60
   6  -3  15   18.40    5.00
   6   3  15    7.60    4.10
  -6   3 -15   13.40    4.10
   6   3  15    6.90    4.20
  -6   3 -15    7.00    5.80
  -7  -3 -15   26.40    5.30
   7  -3  15   23.30    5.30
   7   3  15   20.00    5.20
   7   3  15    7.80    4.80
  -7   3 -15   15.60    6.50
  -7   3 -15   20.80    4.90
  -8  -3 -15   30.90    5.30
   8   3  15   52.19    8.50
  -8   3 -15   48.30    7.90
   8   3  15   35.50    6.20
  -8  -4  15   20.50    5.40
  -8  -4  15   20.60    8.20
   8   4 -15   15.10    4.40
  -8   4  15   19.60    4.70
  -7  -4  15    0.60    4.30
  -7  -4  15    5.70    7.10
  -7  -4  15   -1.10    4.00
  -7   4  15   -1.40    3.80
   7   4 -15    0.00    3.70
  -6  -4  15    2.40    3.90
  -6  -4  15    9.60    4.50
  -6  -4  15    6.20    7.40
   6   4 -15    4.20    4.20
  -6   4  15    3.70    3.70
  -5  -4  15    4.10    6.70
  -5  -4  15   -0.20    3.60
  -5   4  15    0.70    3.30
   5   4 -15    2.20    3.90
  -4  -4  15   72.09   12.30
  -4  -4  15   70.09    6.90
   4   4 -15   55.49    6.80
  -4   4  15   66.89    6.60
  -3  -4  15    4.70    3.20
  -3  -4  15   -3.30    6.40
  -3  -4  15    4.90    5.10
   3   4 -15   -2.30    3.70
  -3   4  15    3.50    3.10
  -2  -4  15   90.59   12.50
   2  -4 -15   79.89    6.60
  -2  -4  15   74.79    6.50
  -2  -4  15   55.29    9.50
  -2   4  15   85.39    6.10
  -2   4  15   74.39    4.80
   2   4 -15   65.69    6.90
   1  -4 -15    8.20    3.60
  -1  -4  15   14.40    3.20
  -1  -4  15   13.10    6.80
  -1  -4  15   13.70    3.60
  -1  -4  15   20.20    5.60
   1   4 -15   12.40    3.90
  -1   4  15    6.80    4.50
  -1   4  15   10.00    3.20
  -1   4  15    9.40    3.00
   0  -4 -15    5.00    3.60
   0  -4  15    4.20    6.70
   0  -4  15    5.70    3.00
   0  -4  15    6.30    5.10
   0  -4  15    0.70    3.50
   0   4  15    0.60    3.30
   0   4  15    3.10    2.60
   0   4 -15    3.50    3.70
   0   4  15    9.70    4.40
   1  -4  15   -2.50    2.80
   1  -4  15    9.70    5.70
  -1  -4 -15    1.30    3.50
   1  -4  15   -4.70    3.50
   1   4  15   -4.70    3.80
  -1   4 -15   13.00    6.60
   1   4  15    3.00    3.80
  -1   4 -15    1.60    4.00
   2  -4  15   -6.00    5.40
   2  -4  15   -2.90    3.60
  -2  -4 -15   -2.90    3.50
  -2   4 -15    1.40    3.70
   2   4  15    1.10    3.90
  -2   4 -15   -3.30    7.40
   2   4  15   -2.90    3.90
   3  -4  15   19.20    4.00
  -3  -4 -15   32.90    5.80
   3  -4  15   25.80    6.30
  -3   4 -15   27.60    8.00
  -3   4 -15   17.50    4.50
   3   4  15   15.40    4.60
   3   4  15   16.90    4.50
  -4  -4 -15    7.80    4.30
   4  -4  15    4.10    6.30
   4  -4  15   -3.10    4.20
   4   4  15   -0.70    4.50
  -4   4 -15   -1.50    4.20
  -4   4 -15   17.70   12.20
   4   4  15    6.10    4.80
  16   0 -16   13.00    3.30
  16   0 -16    9.70    3.70
 -16   0  16   12.10    6.10
  15   0 -16    0.90    2.50
 -15   0  16   -1.20    4.80
  14   0 -16    0.20    2.40
 -14   0  16    1.10    2.60
 -14   0  16    4.00    3.90
 -13   0  16   60.19    4.00
  13   0 -16   50.39    4.50
 -13   0  16   50.69    7.40
  12   0 -16   -1.90    1.80
 -12   0  16    0.30    2.90
  11   0 -16   17.30    2.60
 -11   0  16    9.10    3.20
 -10   0  16   28.40    4.60
  10   0 -16   31.60    3.30
  -9   0  16  153.88    7.10
  -9   0  16  165.78    8.30
   9   0 -16  162.18    6.30
  -8   0  16  605.24   16.90
  -8   0  16  616.14   18.20
   8   0 -16  609.24   15.80
  -7   0  16   22.30    3.30
   7   0 -16   19.00    2.80
  -7   0  16   13.40    2.50
   6   0 -16  176.18    6.40
  -6   0  16  175.48    6.90
  -5   0  16   19.70    3.20
  -5   0  16   29.90    3.10
   5   0 -16   25.30    2.80
   4   0 -16   19.20    2.70
  -4   0  16   20.30    2.90
  -4   0  16   22.80    2.90
   3   0 -16   93.59    4.70
  -3   0  16   94.79    4.80
  -2   0  16    5.80    1.80
   2   0 -16    1.40    1.60
  -1   0  16  166.58    6.60
   1   0 -16  174.58    6.80
  -1   0  16  164.28    7.20
   0   0  16   12.50    2.60
   0   0  16   11.60    2.20
   0   0 -16    9.10    2.50
  -1   0 -16  274.67    9.60
   1   0  16  276.67    9.50
   1   0  16  279.47    9.30
   2   0  16   46.60    4.40
   2   0  16   57.49    4.30
   3   0  16  290.57    9.70
   3   0  16  285.87    9.70
   4   0  16    4.70    2.20
   5   0  16  179.88    7.70
   5   0  16  197.48   10.20
   6   0  16   49.70    7.20
   6   0  16   53.59    4.70
   7   0  16    4.60    3.70
   7   0  16    5.10    2.80
   8   0  16   11.70    4.60
   8   0  16   12.70    3.30
   9   0  16    1.30    3.50
   9   0  16    1.90    4.80
  10   0  16  156.68    8.80
  10   0  16  158.08   12.90
  11   0  16   16.10    6.80
  11   0  16    7.50    4.60
 -16  -1  16   14.50    4.50
 -16  -1  16   13.30    6.10
  16   1 -16    3.20    3.60
 -16   1  16   -2.40    5.80
  16   1 -16    3.00    3.70
 -15  -1  16    5.30    4.60
 -15  -1  16    8.40    5.30
 -15   1  16   -3.80    5.40
  15   1 -16    2.20    3.30
 -14  -1  16   18.70    5.20
 -14  -1  16    7.70    4.80
  14   1 -16   15.70    3.60
 -14   1  16   14.80    4.50
 -13  -1  16   62.89    7.80
 -13  -1  16   46.70    5.20
  13   1 -16   50.19    5.20
 -13   1  16   66.99    7.80
 -12  -1  16   -3.40    3.40
  12  -1 -16   -1.00    1.50
 -12  -1  16   -0.20    2.40
  12   1 -16    0.60    2.30
 -12   1  16   -2.90    3.20
 -11  -1  16   68.89    4.10
 -11  -1  16   65.89    6.90
  11  -1 -16   62.99    3.50
  11   1 -16   71.99    5.10
 -11   1  16   62.39    6.50
 -10  -1  16   75.19    7.00
  10  -1 -16   65.39    3.60
 -10  -1  16   72.89    3.80
 -10   1  16   70.69    6.10
  10   1 -16   63.29    4.80
   9  -1 -16   24.60    2.70
  -9  -1  16   18.90    3.40
  -9  -1  16   19.40    2.50
  -9   1  16   24.40    3.20
   9   1 -16   26.50    3.80
  -9   1  16   19.70    3.20
   8  -1 -16   14.20    2.00
  -8  -1  16   17.50    3.20
  -8  -1  16   20.80    3.40
   8   1 -16   21.30    3.10
  -8   1  16   19.60    2.60
  -8   1  16   19.40    3.30
   7  -1 -16  146.09    5.60
  -7  -1  16  152.68    7.50
  -7  -1  16  167.18    7.90
  -7   1  16  151.18    7.30
  -7   1  16  146.09    5.90
   7   1 -16  155.98    6.60
   6  -1 -16  288.67    8.80
  -6  -1  16  291.17   10.60
  -6  -1  16  291.37   11.70
  -6   1  16  299.47   10.40
  -6   1  16  294.27    8.90
   6   1 -16  289.77    9.60
   5  -1 -16    6.90    1.80
  -5  -1  16    6.90    3.20
  -5  -1  16   11.90    2.70
  -5  -1  16    6.70    1.90
  -5   1  16    6.40    1.70
  -5   1  16    7.00    1.60
   5   1 -16    4.30    2.00
   4  -1 -16   32.90    3.30
  -4  -1  16   30.60    3.90
  -4  -1  16   36.90    5.20
  -4  -1  16   28.90    3.70
   4   1 -16   31.00    3.60
  -4   1  16   34.40    2.90
  -4   1  16   33.40    3.20
  -3  -1  16  354.16   11.50
  -3  -1  16  362.46   12.80
   3   1 -16  358.06   10.90
  -3   1  16  352.26   10.20
   3   1 -16  358.66    9.60
  -2  -1  16    5.00    2.80
   2   1 -16    5.30    1.60
   2   1 -16    2.70    1.90
  -2   1  16    7.90    1.80
  -1  -1  16    7.80    2.10
  -1  -1  16    9.10    3.10
   1   1 -16   11.70    2.20
   1   1 -16    7.20    2.00
  -1   1  16    7.40    1.80
   0  -1  16   15.90    3.30
   0  -1  16   14.40    2.70
   0   1 -16   17.10    2.50
   0   1 -16   14.60    2.60
   0   1  16   14.40    2.30
   1  -1  16    0.90    2.50
   1  -1  16    0.90    2.00
  -1   1 -16    1.70    2.30
  -1   1 -16    1.20    2.00
   1   1  16   -0.30    1.70
   2  -1  16   39.70    5.00
   2  -1  16   40.50    4.20
  -2   1 -16   33.20    4.20
   2   1  16   36.80    4.00
  -2   1 -16   43.40    4.40
   3  -1  16    6.80    2.90
   3  -1  16   16.60    3.00
   3   1  16    9.20    2.70
  -3   1 -16   15.10    3.20
   4  -1  16    4.60    2.40
   4  -1  16   11.10    3.20
  -4   1 -16    9.40    3.00
   4   1  16    2.80    2.60
   5  -1  16  238.18   11.40
   5  -1  16  255.67    9.40
   5   1  16  234.98    9.10
   5   1  16  248.18   11.60
   6  -1  16   14.80    3.00
   6  -1  16   17.00    4.40
   6   1  16    4.90    3.90
   6   1  16   13.60    3.10
   7  -1  16    6.70    2.90
   7  -1  16    2.70    4.00
   7   1  16   -2.30    2.90
   7   1  16    6.40    3.70
   8  -1  16   90.49    6.70
   8  -1  16  117.39    9.90
   8   1  16   90.79    6.90
   8   1  16  100.39    9.60
   9  -1  16    3.20    5.00
   9  -1  16    5.10    3.60
   9   1  16    3.00    3.70
   9   1  16    4.90    5.00
  10  -1  16   10.20    4.40
  10  -1  16    7.80    5.90
  10   1  16    9.20    4.80
  10   1  16    6.40    5.70
  11  -1  16   -4.10    4.90
  11  -1  16    4.30    6.40
 -14  -2  16   -0.60    5.40
 -14  -2  16   -6.60    6.30
 -14  -2  16    3.60    4.10
  14   2 -16    4.40    3.50
 -14   2  16    0.30    5.20
 -13  -2  16    8.80    4.50
 -13  -2  16    0.90    6.00
 -13  -2  16    3.80    3.70
 -13   2  16   -9.80    4.70
  13   2 -16   -2.20    3.20
 -12  -2  16    4.00    5.60
 -12  -2  16   -0.50    4.10
 -12  -2  16   -0.30    3.60
  12   2 -16   -0.80    2.70
 -11  -2  16   29.10    4.80
 -11  -2  16   30.20    6.40
 -11  -2  16   34.80    6.10
 -11   2  16   25.20    4.30
  11   2 -16   32.30    5.00
 -10  -2  16    3.80    4.80
 -10  -2  16    1.00    3.30
  10   2 -16    3.80    2.70
 -10   2  16   -1.60    2.80
  -9  -2  16   22.50    5.30
  -9  -2  16   20.40    3.70
  -9  -2  16   27.40    4.20
   9   2 -16   21.60    3.40
  -9   2  16   19.90    3.60
  -8  -2  16    9.50    2.60
  -8  -2  16   11.50    4.80
  -8  -2  16   11.60    2.90
   8   2 -16   15.10    3.20
  -8   2  16    6.40    2.70
  -7  -2  16   20.10    3.20
  -7  -2  16   17.70    3.50
  -7  -2  16   20.00    3.60
  -7  -2  16   11.30    4.40
   7   2 -16   23.30    3.60
  -7   2  16   23.00    4.10
  -6  -2  16   33.20    5.10
  -6  -2  16   29.00    4.40
  -6  -2  16   31.30    3.20
  -6  -2  16   32.00    5.50
  -6   2  16   28.10    4.00
   6   2 -16   30.30    4.10
  -5  -2  16    1.00    2.40
  -5  -2  16   -1.20    1.90
  -5  -2  16    0.50    3.50
   5   2 -16   -5.40    2.70
  -5   2  16   -2.70    1.80
  -5   2  16   -1.90    1.40
   5   2 -16    0.70    1.90
  -4  -2  16  145.49    9.10
  -4  -2  16  122.49    7.30
  -4  -2  16  137.69    6.80
   4   2 -16  133.39    6.40
   4   2 -16  123.79    6.40
  -4   2  16  126.89    6.00
  -4   2  16  140.29    5.10
  -3  -2  16   15.50    2.60
  -3  -2  16   22.80    3.90
  -3  -2  16   22.50    4.80
  -3   2  16   19.60    2.80
   3   2 -16   24.60    3.70
   3   2 -16   14.80    3.40
  -3   2  16   14.30    2.10
  -2  -2  16    0.50    3.40
  -2  -2  16   -2.50    2.20
   2   2 -16    0.60    2.20
  -2   2  16    2.00    1.70
  -1  -2  16   78.69    7.40
  -1  -2  16   81.09    5.80
   1   2 -16   79.99    5.10
  -1   2  16   78.79    4.20
   0  -2 -16    7.50    1.80
   0  -2  16   11.90    3.90
   0  -2  16    5.70    2.60
   0   2  16   10.20    2.20
   0   2 -16    5.20    2.40
   1  -2  16   -5.00    3.40
  -1  -2 -16    4.30    1.70
   1  -2  16    0.00    2.60
  -1   2 -16    0.70    2.30
   1   2  16    0.80    2.00
   2  -2  16    1.60    2.50
   2  -2  16    2.20    3.60
  -2  -2 -16    2.30    2.30
  -2   2 -16    0.20    2.60
   2   2  16    0.40    2.30
   3  -2  16    7.30    2.80
  -3  -2 -16   10.90    3.00
   3  -2  16    5.70    3.80
  -3   2 -16    4.20    2.70
   3   2  16    6.90    2.70
   4  -2  16    3.90    3.20
  -4  -2 -16    8.20    4.10
   4  -2  16    8.10    2.90
   4  -2  16   13.40    4.20
   4   2  16    8.10    3.00
  -4   2 -16   11.80    3.40
   4   2  16    4.80    3.60
   5  -2  16   29.40    5.30
   5  -2  16   45.00    5.60
   5   2  16   27.80    4.80
   5   2  16   42.30    7.00
  -5   2 -16   41.40    5.80
  -5   2 -16   50.59    7.10
   6  -2  16    7.40    4.40
   6  -2  16   -3.20    3.40
   6   2  16    0.30    3.10
  -6   2 -16    4.90    4.40
   6   2  16    6.60    4.00
   7  -2  16   23.30    4.10
   7  -2  16   15.60    4.40
  -7   2 -16   20.60    5.30
   7   2  16   13.70    4.10
   7   2  16   11.00    4.80
   8  -2  16   56.09    9.40
   8  -2  16   62.79    7.20
   8   2  16   62.59    6.90
  -8   2 -16   71.49    8.50
   8   2  16   54.79    9.60
   9  -2  16   13.00    5.10
   9  -2  16    5.60    5.40
   9   2  16   15.20    5.10
  -9   2 -16   15.10    6.00
   9   2  16   18.20    6.00
  10  -2  16   14.70    5.70
  10  -2  16   17.30    6.30
 -10   2 -16   22.10    6.70
  10   2  16   18.10    6.50
 -12  -3  16    4.20    7.00
 -12  -3  16    9.60    4.30
 -12   3  16    4.00    4.70
  12   3 -16   11.00    4.30
 -11  -3  16    2.50    3.50
 -11  -3  16   -1.50    4.90
 -11  -3  16    8.70    7.10
  11   3 -16   -2.60    3.40
 -11   3  16   -6.20    4.10
 -10  -3  16   13.60    6.50
 -10  -3  16   13.10    4.60
 -10  -3  16   21.80    4.30
  10   3 -16   23.20    4.50
 -10   3  16   20.30    4.00
  -9  -3  16    0.90    3.80
  -9  -3  16    7.10    3.20
  -9  -3  16    2.40    5.80
   9   3 -16   -2.50    2.90
  -9   3  16    4.20    3.40
  -8  -3  16   16.40    6.10
  -8  -3  16   13.30    3.50
  -8  -3  16   12.50    3.40
   8   3 -16   12.10    3.40
  -8   3  16    5.20    3.40
  -7  -3  16    6.20    3.00
  -7  -3  16    7.40    6.10
  -7  -3  16    8.20    3.40
  -7   3  16    3.20    2.90
   7   3 -16    8.80    3.50
  -6  -3  16    3.70    5.30
  -6  -3  16    0.10    2.80
  -6  -3  16   -2.40    3.50
  -6  -3  16   -0.80    2.70
  -6   3  16    2.80    2.80
   6   3 -16    2.80    2.90
  -5  -3  16   12.60    3.00
  -5  -3  16   18.30    5.50
  -5  -3  16   17.70    4.70
  -5   3  16   14.50    3.40
   5   3 -16   16.80    3.60
  -4  -3  16   -8.00    4.70
  -4  -3  16   -0.60    2.40
  -4  -3  16    0.80    3.40
   4   3 -16    2.30    2.90
  -4   3  16   -0.20    1.70
  -4   3  16    0.20    2.70
  -3  -3  16   44.80    6.20
  -3  -3  16   36.40    4.80
  -3  -3  16   38.10    6.90
  -3   3  16   27.10    4.40
   3   3 -16   32.90    5.00
  -3   3  16   41.10    3.40
  -2  -3  16    3.80    2.40
  -2  -3  16   -1.20    3.20
   2  -3 -16    1.20    2.10
  -2  -3  16   -4.60    4.50
  -2   3  16    3.10    2.00
  -2   3  16    2.00    3.60
   2   3 -16    1.20    2.70
  -1  -3  16   -5.60    3.30
  -1  -3  16   -2.00    4.70
   1  -3 -16   -1.10    2.40
   1   3 -16   -1.60    2.80
  -1   3  16    2.50    2.30
   0  -3 -16   45.10    5.00
   0  -3  16   39.10    6.90
   0  -3  16   47.00    6.30
   0   3  16   35.70    4.40
   0   3 -16   42.00    5.40
   1  -3  16   38.00    6.60
   1  -3  16   36.60    6.50
  -1   3 -16   29.60    5.20
   1   3  16   27.40    3.60
   2  -3  16    7.20    3.90
  -2  -3 -16    8.00    3.90
   2  -3  16    5.10    5.30
   2  -3  16    7.30    5.50
  -2   3 -16   10.10    3.40
  -2   3 -16    4.60    4.60
   2   3  16   10.90    3.10
  -3  -3 -16   -1.00    3.40
   3  -3  16    5.70    4.60
   3  -3  16   -0.80    4.10
  -3   3 -16    4.90    5.10
   3   3  16    0.60    3.50
  -3   3 -16    4.40    3.10
   3   3  16   -0.20    3.20
   4  -3  16    2.50    4.10
  -4  -3 -16   11.00    3.80
   4  -3  16    8.30    4.60
  -4   3 -16    6.00    5.50
   4   3  16    8.90    3.80
   4   3  16    5.70    4.20
  -4   3 -16    6.00    3.50
   5  -3  16    5.00    4.40
  -5  -3 -16    7.50    4.00
   5  -3  16   -0.50    4.30
  -5   3 -16    1.90    5.80
   5   3  16    6.50    3.90
   5   3  16    6.10    4.40
  -5   3 -16    2.30    3.80
   6  -3  16   16.00    5.00
   6  -3  16    3.90    4.90
  -6  -3 -16    3.70    3.90
   6   3  16    6.70    4.70
   6   3  16   12.90    4.60
  -6   3 -16   12.80    4.50
  -6   3 -16    9.10    6.30
   7  -3  16    2.00    5.10
   7  -3  16   -0.40    4.80
  -7  -3 -16   -1.90    4.30
   7   3  16   -0.20    5.20
  -7   3 -16    0.70    6.80
   7   3  16   -1.10    5.00
  -7  -4  16   -0.50    4.70
  -7  -4  16    9.40    8.00
  -7   4  16   -1.10    4.20
   7   4 -16    0.90    4.20
  -6  -4  16    6.50    4.40
  -6  -4  16   -8.50    7.50
  -6  -4  16    1.20    4.20
  -6   4  16    2.70    4.00
   6   4 -16    2.70    4.00
  -5  -4  16   -5.30    7.10
  -5  -4  16    4.20    4.30
  -5   4  16   -4.00    3.50
   5   4 -16    5.10    3.90
  -4  -4  16   62.19    7.50
  -4  -4  16   45.70    8.30
   4   4 -16   45.70    7.00
  -4   4  16   44.90    6.60
  -3  -4  16    3.90    3.70
  -3  -4  16   -8.90    7.10
  -3  -4  16    4.70    5.80
  -3   4  16   -0.10    3.20
   3   4 -16   -2.90    3.70
  -2  -4  16    5.50    6.00
  -2  -4  16   12.30    3.90
   2  -4 -16   12.80    4.00
  -2  -4  16   17.50    7.60
  -2   4  16    8.80    3.00
  -2   4  16   13.10    3.40
   2   4 -16   11.40    3.90
  -1  -4  16   -5.00    3.80
  -1  -4  16    7.20    7.40
   1  -4 -16    3.10    3.50
  -1  -4  16   -0.50    3.40
  -1   4  16   -1.30    3.20
  -1   4  16   -3.80    2.90
   1   4 -16    1.20    4.00
   0  -4 -16   24.80    4.70
   0  -4  16    7.00    3.90
   0  -4  16   15.80    3.60
   0  -4  16   23.60    6.40
   0  -4  16   33.40    8.30
   0   4  16   17.40    3.30
   0   4  16   10.30    3.70
   0   4 -16   13.10    4.40
   1  -4  16    7.80    4.00
   1  -4  16    0.20    3.20
  -1  -4 -16    4.10    3.90
   1  -4  16    1.20    6.00
  -1   4 -16    0.90    3.80
   1   4  16   -0.20    4.00
  -2  -4 -16   -3.50    3.90
   2  -4  16   -0.20    4.00
   2  -4  16    0.00    6.50
  -2   4 -16    4.10   11.10
   2   4  16   -4.60    4.40
   2   4  16    5.60    4.40
  -2   4 -16   -1.70    3.90
 -16   0  17   -3.30    5.80
  16   0 -17   -1.40    3.00
 -16   0  17  -10.30    6.20
 -15   0  17   17.10    5.00
  15   0 -17    5.10    2.80
 -15   0  17   -3.40    3.30
 -14   0  17   -1.10    2.70
  14   0 -17   -0.90    2.30
 -14   0  17    0.90    4.10
  13   0 -17    0.20    2.10
 -13   0  17   -1.20    3.70
 -12   0  17    1.90    3.10
  12   0 -17    0.00    2.10
 -11   0  17   -1.40    2.70
  11   0 -17    2.60    1.90
 -10   0  17   -0.90    3.00
  10   0 -17    3.60    1.90
   9   0 -17   -0.40    1.70
  -9   0  17    0.00    2.40
  -9   0  17    3.60    2.60
  -8   0  17    4.80    2.20
  -8   0  17   -3.90    2.00
   8   0 -17   -1.40    1.60
   7   0 -17   -0.60    1.60
  -7   0  17    4.00    2.00
  -7   0  17    2.20    2.00
  -6   0  17    1.90    2.00
   6   0 -17   -0.50    1.60
  -6   0  17   -1.00    1.90
  -5   0  17   -2.90    1.40
   5   0 -17   -1.80    1.50
   4   0 -17   -1.20    1.60
  -4   0  17    0.40    1.70
  -4   0  17    0.00    1.20
  -3   0  17   -1.90    1.70
   3   0 -17    1.00    1.60
   2   0 -17   -0.70    1.90
  -2   0  17    0.90    1.80
  -2   0  17   -2.20    2.40
  -1   0  17   -2.40    2.40
   1   0 -17    1.10    2.00
  -1   0  17    0.10    1.90
   0   0 -17    1.00    2.00
   0   0  17    0.60    2.60
   0   0  17   -1.00    1.90
   1   0  17    0.30    2.50
  -1   0 -17    1.40    2.50
   1   0  17    0.50    2.10
   2   0  17    2.40    2.50
   2   0  17    0.80    2.20
   3   0  17   -0.70    2.40
   3   0  17   -3.70    2.50
   4   0  17    1.90    2.60
   5   0  17    7.90    3.60
   5   0  17   -1.60    2.40
   6   0  17   -0.70    2.50
   6   0  17    3.90    3.60
   7   0  17   -0.30    4.10
   7   0  17   -2.60    3.20
   8   0  17    3.60    4.90
   8   0  17    4.70    3.50
   9   0  17    3.40    3.80
   9   0  17   -4.30    4.90
  10   0  17   -1.80    4.70
  10   0  17    4.70    5.60
 -15  -1  17   -2.10    4.70
 -15  -1  17   -1.60    5.60
 -15   1  17    7.30    5.90
  15   1 -17   -1.60    3.10
 -14  -1  17   29.90    5.70
 -14   1  17   23.30    5.00
  14   1 -17   23.10    4.00
 -13  -1  17    1.80    3.70
 -13  -1  17    3.10    3.00
 -13   1  17   -1.20    3.70
  13   1 -17    2.20    2.70
  12  -1 -17   11.20    2.00
 -12  -1  17   15.80    2.70
 -12  -1  17   17.90    4.20
  12   1 -17    8.90    2.80
 -12   1  17   16.60    3.90
 -11  -1  17   19.80    4.40
 -11  -1  17   21.00    3.10
  11  -1 -17   18.70    2.90
 -11   1  17   12.30    3.40
  11   1 -17   28.10    4.30
 -10  -1  17   -2.90    2.70
  10  -1 -17   -0.70    1.50
  10   1 -17    0.40    2.10
 -10   1  17   -3.40    2.50
   9  -1 -17   16.30    2.80
  -9  -1  17   19.60    4.20
  -9  -1  17   18.90    3.70
   9   1 -17   19.70    3.10
  -9   1  17   12.30    3.10
  -9   1  17   17.60    2.70
   8  -1 -17    0.30    1.60
  -8  -1  17    2.80    3.00
  -8  -1  17   -0.90    2.60
  -8   1  17    0.70    1.80
  -8   1  17    1.60    2.20
   8   1 -17    1.90    2.00
   7  -1 -17    6.50    1.90
  -7  -1  17    8.20    2.50
  -7  -1  17    6.60    2.70
   7   1 -17    9.20    2.30
  -7   1  17    8.90    2.30
  -7   1  17    2.80    1.90
  -6  -1  17  111.09    6.60
  -6  -1  17  131.79    7.00
  -6  -1  17  153.58    8.70
   6  -1 -17  120.99    5.50
  -6   1  17  127.49    5.40
  -6   1  17  123.69    6.50
   6   1 -17  130.29    6.00
   5  -1 -17    6.40    2.10
  -5  -1  17    2.80    3.40
  -5  -1  17    4.40    1.90
  -5  -1  17    6.70    2.70
   5   1 -17    9.00    2.30
  -5   1  17    4.60    1.70
  -5   1  17   10.40    2.10
   4  -1 -17   12.40    2.40
  -4  -1  17   13.80    3.80
  -4  -1  17    7.70    2.00
  -4  -1  17   16.90    3.00
   4   1 -17   13.80    2.70
  -4   1  17    9.40    1.80
  -4   1  17   15.50    2.20
  -3  -1  17   53.09    6.20
  -3  -1  17   45.50    4.30
   3   1 -17   51.79    4.20
   3   1 -17   40.00    2.90
  -3   1  17   49.80    3.60
  -2  -1  17   26.70    3.90
  -2  -1  17   35.30    5.40
   2   1 -17   29.60    3.70
   2   1 -17   20.40    2.90
  -2   1  17   31.70    3.20
  -1  -1  17  231.78    9.90
  -1  -1  17  224.58    8.70
   1   1 -17  216.78    7.30
   1   1 -17  223.48    8.30
  -1   1  17  224.98    7.80
   0  -1  17   28.90    4.30
   0  -1  17   24.70    3.60
   0   1  17   32.90    3.60
   0   1 -17   20.60    3.30
   0   1 -17   29.30    3.90
   1  -1  17    4.30    2.30
   1  -1  17   -1.00    2.90
   1   1  17    1.40    2.00
  -1   1 -17    4.30    2.70
  -1   1 -17    4.00    2.40
   1   1  17    4.40    2.40
   2  -1  17   32.70    4.20
   2  -1  17   27.40    4.10
   2   1  17   31.30    3.90
   3  -1  17   -1.70    2.50
   3  -1  17    1.60    3.00
   3   1  17   -0.70    2.30
  -3   1 -17    1.60    3.00
   4  -1  17   13.70    3.10
  -4   1 -17   16.10    3.50
   4   1  17   15.10    3.10
   5  -1  17   95.79    8.40
   5  -1  17   98.39    6.30
   5   1  17   91.19    6.10
   5   1  17  102.39    8.70
   6  -1  17    4.20    3.40
   6  -1  17    0.80    3.10
   6   1  17   -4.50    3.00
   6   1  17    0.70    3.90
   7  -1  17    3.60    3.10
   7  -1  17    1.90    4.10
   7   1  17    0.70    4.40
   7   1  17    0.30    3.40
   8  -1  17   -0.50    4.70
   8  -1  17    0.40    3.70
   8   1  17   -0.20    3.60
   8   1  17   -2.40    4.20
   9  -1  17   41.10    7.00
   9  -1  17   26.00    6.60
   9   1  17   35.40    5.10
   9   1  17   25.00    6.30
  10  -1  17   50.59    8.50
  10   1  17   57.69    8.30
  10   1  17   84.89   10.60
 -14  -2  17    5.00    5.80
 -14  -2  17    6.90    4.20
 -14  -2  17   10.10    6.70
 -14   2  17    6.10    5.90
  14   2 -17    7.80    3.60
 -13  -2  17    0.40    6.40
 -13  -2  17   -1.80    5.10
 -13  -2  17    1.40    4.10
  13   2 -17    0.60    3.20
 -13   2  17    0.70    4.80
 -12  -2  17    3.50    4.10
 -12  -2  17   14.30    6.70
 -12  -2  17    5.90    4.20
  12   2 -17    3.70    3.10
 -12   2  17    5.90    3.80
 -11  -2  17   17.00    4.60
 -11  -2  17   19.10    4.70
 -11  -2  17   11.00    5.70
 -11   2  17   14.80    3.70
  11   2 -17    8.70    3.10
 -10  -2  17    8.10    5.40
 -10  -2  17   -1.30    3.60
 -10   2  17    0.70    2.90
  10   2 -17   -1.30    2.70
  -9  -2  17    1.90    3.10
  -9  -2  17    4.80    5.00
  -9  -2  17    1.20    2.50
   9   2 -17    3.30    2.90
  -9   2  17    0.30    3.00
  -8  -2  17   59.09    8.50
  -8  -2  17   47.30    6.40
  -8  -2  17   56.19    4.30
  -8  -2  17   63.89    6.40
   8   2 -17   61.59    5.40
  -8   2  17   61.39    5.80
  -7  -2  17    7.00    2.10
  -7  -2  17    7.50    2.90
  -7  -2  17    2.50    4.30
  -7  -2  17    8.70    3.40
  -7   2  17    8.00    2.80
   7   2 -17    7.70    2.60
  -6  -2  17   20.00    3.60
  -6  -2  17   23.90    5.30
  -6  -2  17   27.60    4.90
  -6   2  17   28.70    2.80
   6   2 -17   31.90    4.40
  -6   2  17   25.50    4.30
  -5  -2  17    6.70    2.90
  -5  -2  17    7.80    4.20
  -5  -2  17   -1.10    2.40
   5   2 -17    5.50    2.50
  -5   2  17    2.00    1.70
  -5   2  17    0.50    1.80
  -4  -2  17   18.40    4.10
  -4  -2  17   18.00    2.80
  -4  -2  17   21.50    5.00
  -4   2  17   24.20    2.90
  -4   2  17   23.80    3.60
   4   2 -17   32.00    4.10
   4   2 -17   35.60    5.10
  -3  -2  17   58.59    5.70
  -3  -2  17   56.49    4.80
  -3  -2  17   68.59    7.80
  -3   2  17   60.69    4.10
   3   2 -17   58.39    4.90
  -3   2  17   54.29    3.80
  -2  -2  17   19.50    3.70
  -2  -2  17   18.50    4.30
   2   2 -17   17.60    3.20
  -2   2  17   21.90    3.20
  -1  -2  17  101.19    8.40
  -1  -2  17  104.19    6.80
   1   2 -17   95.69    5.90
  -1   2  17   99.19    5.00
   0  -2  17   10.00    3.10
   0  -2  17    9.20    4.10
   0  -2 -17    9.40    1.90
   0   2 -17    8.90    2.70
   0   2  17    4.80    2.20
   1  -2  17   15.20    4.50
   1  -2  17   10.60    3.10
  -1  -2 -17   12.20    2.40
  -1   2 -17   11.80    3.10
   1   2  17   12.70    2.60
   2  -2  17   19.40    4.50
   2  -2  17   20.20    3.70
  -2  -2 -17   20.60    3.60
   2   2  17   18.40    3.10
  -2   2 -17   21.80    3.60
  -3  -2 -17   41.10    4.80
   3  -2  17   39.70    5.50
   3  -2  17   45.30    7.20
  -3   2 -17   34.70    5.30
   3   2  17   36.10    4.70
  -4  -2 -17   26.00    4.90
   4  -2  17   26.60    5.20
   4  -2  17   22.30    3.90
  -4   2 -17   27.80    4.40
   4   2  17   21.20    4.70
   4   2  17   22.60    3.70
   5  -2  17   22.70    4.10
   5  -2  17   13.80    4.30
  -5  -2 -17   22.10    4.40
   5   2  17   22.70    3.70
   5   2  17   14.20    4.30
  -5   2 -17   25.80    4.40
   6  -2  17   26.30    5.30
   6  -2  17   23.40    4.20
   6   2  17   20.90    5.50
   6   2  17   22.90    4.00
   7  -2  17    3.20    4.50
   7  -2  17    0.30    3.90
  -7   2 -17    4.80    4.90
   7   2  17    2.90    4.20
   7   2  17    3.40    4.90
   8  -2  17   52.99    7.70
   8  -2  17   31.60    6.20
   8   2  17   32.80    5.60
  -8   2 -17   32.30    5.90
   8   2  17   27.30    6.00
   9  -2  17   34.20    6.20
   9  -2  17   34.30    6.60
  -9   2 -17   41.90    6.90
   9   2  17   42.20    7.40
 -11  -3  17    3.20    5.80
 -11  -3  17    7.10    7.20
 -11  -3  17    6.00    4.00
  11   3 -17    3.90    3.90
 -11   3  17    2.50    4.60
 -10  -3  17    7.00    3.80
 -10  -3  17    1.40    4.40
 -10  -3  17   -2.50    6.70
  10   3 -17    4.10    3.80
 -10   3  17   10.30    4.20
  -9  -3  17    3.60    3.30
  -9  -3  17   -1.60    3.90
  -9  -3  17    6.70    6.50
  -9   3  17   -0.80    3.60
   9   3 -17   -2.80    3.10
  -8  -3  17   24.30    7.40
  -8  -3  17   30.90    4.80
  -8   3  17   25.80    4.00
   8   3 -17   23.70    4.20
  -7  -3  17    2.00    3.20
  -7  -3  17    2.10    3.00
  -7  -3  17   -1.20    5.90
   7   3 -17    2.00    3.30
  -7   3  17   -1.80    3.20
  -6  -3  17   34.30    5.30
  -6  -3  17   40.00    7.10
  -6  -3  17   38.50    6.00
   6   3 -17   34.70    5.60
  -6   3  17   46.50    5.50
  -5  -3  17    3.60    4.10
  -5  -3  17   -2.00    2.80
  -5  -3  17    3.50    6.00
  -5   3  17    3.20    2.80
   5   3 -17    3.90    3.20
  -4  -3  17    2.20    5.60
  -4  -3  17    4.70    2.90
  -4  -3  17    9.50    4.10
  -4   3  17    3.60    2.70
   4   3 -17    7.90    3.20
  -3  -3  17   57.99    7.30
  -3  -3  17   49.10    5.50
  -3  -3  17   56.89    9.90
   3   3 -17   62.79    5.80
  -3   3  17   56.29    5.50
  -3   3  17   48.40    3.90
   2  -3 -17    9.60    2.30
  -2  -3  17    4.20    2.50
  -2  -3  17    0.70    5.40
  -2  -3  17    4.50    4.70
  -2   3  17    8.20    2.40
   2   3 -17   11.40    3.70
  -2   3  17    3.70    2.50
  -1  -3  17    4.80    5.40
   1  -3 -17    8.40    2.80
  -1  -3  17    7.00    4.00
  -1   3  17   12.10    2.90
   1   3 -17    9.20    3.20
   0  -3 -17    2.50    3.00
   0  -3  17    2.80    5.60
   0  -3  17    1.00    4.10
   0   3 -17    1.20    3.20
   0   3  17   -0.60    2.70
   1  -3  17   58.99    9.70
   1  -3  17   39.40    5.90
  -1   3 -17   42.90    5.70
   1   3  17   29.70    3.90
   2  -3  17   21.90    6.00
   2  -3  17    7.80    4.70
   2  -3  17    7.80    4.60
  -2  -3 -17   14.10    4.20
   2   3  17   10.40    3.40
  -2   3 -17   11.40    3.90
  -3  -3 -17   36.20    5.40
   3  -3  17   34.20    5.40
   3  -3  17   54.59    8.90
   3   3  17   24.90    4.80
   3   3  17   42.80    5.70
  -3   3 -17   37.40    6.40
   4  -3  17   24.20    5.40
  -4  -3 -17   45.60    5.90
   4  -3  17   27.30    6.00
   4   3  17   30.70    4.40
  -4   3 -17   44.20    6.60
   4   3  17   29.00    5.40
  -4   3 -17   32.20    6.30
  -5  -3 -17    7.20    4.00
   5  -3  17    4.00    4.50
   5  -3  17    3.90    5.20
   5   3  17    2.30    4.40
  -5   3 -17    6.00    4.20
   5   3  17    5.50    4.70
  -5   3 -17    1.60    6.60
   6  -3  17    1.00    5.50
   6  -3  17   -7.70    4.70
  -6  -3 -17   -6.80    4.00
  -6   3 -17    1.60    6.80
   6   3  17    3.10    4.80
  -6   3 -17    4.80    4.40
   6   3  17   11.60    4.80
  -5  -4  17    0.30    7.80
   5   4 -17    7.80    4.80
  -5   4  17   -0.10    3.90
  -4  -4  17    2.20    7.70
   4   4 -17    1.40    4.40
  -4   4  17    8.70    3.80
  -3  -4  17    0.80    7.70
  -3  -4  17    6.10    6.50
  -3  -4  17    6.30    6.30
  -3   4  17    2.10    3.60
   3   4 -17    4.60    4.10
  -2  -4  17   24.10    6.90
   2  -4 -17   28.30    4.80
  -2  -4  17   32.40    7.10
  -2  -4  17   36.30    8.70
  -2   4  17   23.80    3.80
  -2   4  17   17.20    3.50
   2   4 -17   20.00    4.50
  -1  -4  17   17.00    7.80
  -1  -4  17    0.00    7.20
   1  -4 -17   23.50    4.50
  -1  -4  17   12.70    4.20
   1   4 -17   13.80    4.60
  -1   4  17   17.70    3.50
   0  -4  17    4.90    4.20
   0  -4 -17    2.10    3.70
   0  -4  17   -0.50    6.40
   0  -4  17   11.70    8.50
   0   4 -17   -3.20    4.40
   0   4  17    2.30    3.90
   0   4  17    1.80    3.10
  15   0 -18   24.10    3.50
 -15   0  18   16.80    6.30
  14   0 -18   63.59    5.50
 -14   0  18   61.79    9.10
  13   0 -18    4.20    2.50
 -13   0  18    5.20    3.70
  12   0 -18   79.19    5.20
 -12   0  18   72.49    8.00
  11   0 -18  139.09    6.40
 -11   0  18  132.99    9.20
 -10   0  18  118.79    8.40
  10   0 -18  115.19    5.70
  -9   0  18  611.84   17.90
  -9   0  18  626.04   19.40
   9   0 -18  605.64   16.40
  -8   0  18  288.97   10.50
   8   0 -18  290.17    9.60
  -8   0  18  304.67   11.80
  -7   0  18   59.89    5.30
   7   0 -18   59.59    4.40
  -7   0  18   60.69    4.80
  -6   0  18    4.90    2.30
  -6   0  18    6.20    2.40
   6   0 -18    1.40    1.90
  -5   0  18    6.10    2.40
  -5   0  18    2.60    1.70
   5   0 -18    4.50    2.00
  -4   0  18   -1.90    2.00
  -4   0  18    1.20    1.60
   4   0 -18    0.10    1.80
   3   0 -18  222.78    7.90
  -3   0  18  175.38    7.50
   2   0 -18   72.69    5.00
  -2   0  18   70.39    4.80
  -2   0  18   70.69    5.70
   1   0 -18  235.18    8.80
  -1   0  18  240.08    9.50
  -1   0  18  228.08    8.60
   0   0  18   75.69    5.80
   0   0  18   69.39    5.00
   0   0 -18   69.29    5.40
   1   0  18    5.90    2.70
  -1   0 -18    6.20    2.80
   1   0  18    3.30    2.20
   2   0  18 1509.55   36.30
   2   0  18 1503.55   36.20
   3   0  18  120.49    6.80
   3   0  18  126.59    6.60
   4   0  18   22.70    3.60
   5   0  18   47.60    7.60
   5   0  18   44.40    5.10
   6   0  18   30.10    6.20
   6   0  18   28.10    4.30
   7   0  18   23.70    6.00
   7   0  18   18.40    3.70
   8   0  18   38.60    6.60
   8   0  18   37.30    6.40
   9   0  18   73.29   12.00
   9   0  18   81.79    8.00
  10   0  18   16.90    7.00
 -15  -1  18   14.40    6.70
 -15  -1  18   17.70    5.70
 -15   1  18   -9.30    5.80
  15   1 -18    4.30    3.60
 -14  -1  18   31.00    4.60
 -14  -1  18   26.70    6.40
  14   1 -18   22.80    4.20
 -14   1  18   21.60    6.10
 -13  -1  18    3.70    4.10
 -13  -1  18   -0.30    2.80
 -13   1  18    1.20    4.00
  13   1 -18    3.60    3.00
  12  -1 -18   29.70    3.40
 -12  -1  18   34.90    5.50
 -12   1  18   38.90    6.10
  12   1 -18   35.90    5.00
  11  -1 -18   10.20    2.10
 -11  -1  18    3.70    3.20
 -11   1  18   11.80    3.90
  11   1 -18   14.30    3.20
 -10  -1  18   23.20    4.30
  10  -1 -18   34.60    3.40
  10   1 -18   37.10    4.40
 -10   1  18   21.00    4.40
   9  -1 -18   48.60    3.80
  -9  -1  18   57.99    6.50
  -9  -1  18   65.99    6.30
  -9   1  18   51.99    4.30
  -9   1  18   67.89    6.30
   9   1 -18   52.49    4.70
   8  -1 -18    8.00    2.10
  -8  -1  18    9.90    3.70
  -8  -1  18    9.60    3.30
  -8   1  18   13.10    2.70
  -8   1  18   10.40    2.50
   8   1 -18   12.90    2.90
  -7  -1  18   28.00    4.90
  -7  -1  18   20.30    3.50
   7  -1 -18   25.50    3.40
  -7  -1  18   29.00    5.10
  -7   1  18   28.00    4.40
  -7   1  18   20.20    3.40
   7   1 -18   32.30    4.00
   6  -1 -18    2.00    2.10
  -6  -1  18    0.60    2.40
  -6  -1  18    2.30    3.90
  -6  -1  18   -0.60    2.50
  -6   1  18    0.20    1.80
  -6   1  18    0.00    1.80
   6   1 -18    2.00    2.10
  -5  -1  18    1.20    1.90
  -5  -1  18    1.90    2.60
   5  -1 -18    0.70    2.00
  -5  -1  18    0.20    3.40
   5   1 -18    2.10    2.10
  -5   1  18   -1.90    1.70
  -5   1  18   -0.50    1.90
  -4  -1  18    9.80    2.90
   4  -1 -18    6.50    2.50
  -4  -1  18    5.10    2.00
  -4  -1  18   12.30    3.80
   4   1 -18   11.10    2.60
  -4   1  18    9.30    1.90
  -4   1  18    9.40    2.20
  -3  -1  18   24.70    4.10
  -3  -1  18   28.50    4.80
  -3   1  18   29.50    3.50
   3   1 -18   36.30    4.00
  -2  -1  18   17.20    3.30
  -2  -1  18   17.00    3.90
   2   1 -18   24.70    3.80
  -2   1  18   21.40    2.80
  -1  -1  18   92.09    7.00
  -1  -1  18   96.09    5.80
   1   1 -18   94.09    4.60
   1   1 -18  100.59    5.80
  -1   1  18   82.89    5.10
   0  -1  18    8.10    3.50
   0  -1  18    4.40    2.60
   0   1  18    8.80    2.40
   0   1 -18    2.00    2.40
   0   1 -18    9.00    2.50
   1  -1  18   10.00    3.60
   1  -1  18    6.00    2.70
  -1   1 -18   13.10    3.20
   1   1  18    7.90    2.60
  -1   1 -18    4.80    2.70
   2  -1  18   93.69    7.20
   2  -1  18   83.29    5.90
   2   1  18   91.39    5.60
  -2   1 -18   96.79    6.30
   3  -1  18    0.40    2.90
  -3   1 -18   -0.70    3.10
   3   1  18    1.80    2.50
   4  -1  18   76.59    8.10
   4  -1  18   89.49    7.30
   4  -1  18   92.59    6.40
   4   1  18   84.09    5.90
   5  -1  18   -3.50    3.10
   5  -1  18   -3.00    3.60
   5   1  18   -3.80    2.80
   5   1  18   -3.30    3.50
   6  -1  18    8.70    4.60
   6  -1  18   12.90    3.70
   6   1  18    7.90    3.60
   6   1  18   12.40    4.30
   7  -1  18    7.30    3.90
   7   1  18   -1.60    4.30
   7   1  18    3.50    3.90
   8  -1  18   17.00    6.00
   8  -1  18   14.00    4.70
   8   1  18   16.70    4.60
   8   1  18   14.40    5.90
   9  -1  18   36.20    5.70
   9  -1  18   38.70    7.90
   9   1  18   44.00    7.50
   9   1  18   34.00    5.90
 -13  -2  18   16.50    4.80
 -13  -2  18   28.00    7.70
 -13  -2  18   19.10    5.70
  13   2 -18   18.40    4.10
 -13   2  18   20.70    5.80
 -12  -2  18    3.70    6.40
 -12  -2  18   12.50    4.80
 -12  -2  18   14.50    4.50
  12   2 -18    8.90    3.70
 -12   2  18   15.20    4.40
 -11  -2  18    7.90    3.80
 -11  -2  18   11.70    5.90
 -11  -2  18    5.80    5.90
  11   2 -18    3.30    3.30
 -11   2  18   13.70    4.40
 -10  -2  18    5.50    3.30
 -10  -2  18    4.80    3.30
 -10  -2  18    3.30    5.50
  10   2 -18    7.00    3.00
 -10   2  18   -1.00    3.60
  -9  -2  18   15.90    5.80
  -9  -2  18   18.00    3.40
  -9  -2  18   17.90    4.20
  -9   2  18   23.60    3.40
   9   2 -18   15.30    3.40
  -8  -2  18    1.90    2.10
  -8  -2  18    3.40    4.00
  -8  -2  18   -5.10    4.70
  -8  -2  18    1.50    3.00
   8   2 -18    3.80    2.70
  -8   2  18   -3.50    3.00
  -7  -2  18   12.50    3.90
  -7  -2  18   12.60    5.10
  -7  -2  18   10.90    3.30
  -7   2  18   15.60    3.30
   7   2 -18   12.90    3.30
  -6  -2  18   -4.50    2.70
  -6  -2  18    9.30    3.30
  -6  -2  18    7.80    4.90
   6   2 -18   -0.10    2.50
  -6   2  18    2.70    1.70
  -5  -2  18    6.00    4.40
  -5  -2  18    2.00    3.00
  -5  -2  18   -3.30    2.50
   5   2 -18   -1.50    2.30
  -5   2  18    4.80    1.90
  -4  -2  18   37.20    5.60
  -4  -2  18   49.70    8.20
  -4  -2  18   43.10    4.90
  -4   2  18   41.30    4.30
   4   2 -18   52.19    4.90
  -4   2  18   41.50    3.60
  -3  -2  18   38.50    6.20
  -3  -2  18   37.00    5.70
  -3  -2  18   41.80    4.60
  -3   2  18   33.40    3.80
  -3   2  18   45.70    3.70
   3   2 -18   45.00    4.90
  -2  -2  18   14.90    3.50
  -2  -2  18   19.80    4.90
   2   2 -18   26.10    3.70
  -2   2  18   21.10    3.60
  -1  -2  18   20.00    4.00
  -1  -2  18   12.70    4.70
   1   2 -18   13.80    3.10
  -1   2  18   12.40    2.70
   0  -2  18    8.80    3.30
   0  -2  18    7.50    4.40
   0  -2 -18    9.80    2.00
   0   2 -18    7.00    2.70
   0   2  18    4.00    2.50
   1  -2  18    1.10    4.50
   1  -2  18   -2.20    2.80
  -1  -2 -18    2.70    2.00
  -1   2 -18    0.70    2.70
   1   2  18    1.30    2.50
  -2  -2 -18   48.80    4.40
   2  -2  18   44.80    5.70
   2  -2  18   46.80    7.70
  -2   2 -18   42.40    5.50
   2   2  18   43.60    4.90
  -3  -2 -18    0.60    3.70
   3  -2  18    0.10    4.40
   3  -2  18    4.50    3.90
   3   2  18    2.10    2.90
  -3   2 -18    2.70    3.70
   4  -2  18   24.20    5.10
  -4  -2 -18   19.00    4.70
   4  -2  18   19.40    4.40
   4  -2  18   14.90    4.70
   4   2  18   18.70    3.80
   4   2  18   19.70    4.90
  -4   2 -18   15.30    3.80
   5  -2  18    4.60    4.60
   5  -2  18   17.70    4.40
  -5  -2 -18   11.40    3.80
   5   2  18    8.40    4.30
  -5   2 -18   13.80    4.50
   5   2  18   16.00    3.70
   6  -2  18    3.90    4.60
   6  -2  18   -3.10    4.40
   6   2  18   -0.30    4.50
   6   2  18   -2.80    3.90
   7  -2  18   74.29   10.20
   7  -2  18   47.20    8.20
   7   2  18   62.19    7.50
   7   2  18   66.69   10.40
   8  -2  18   -6.50    5.30
   8  -2  18   -3.90    6.20
   8   2  18    2.10    5.60
   8   2  18    1.80    5.20
 -10  -3  18    9.20    5.20
 -10  -3  18   16.60    7.60
 -10  -3  18   12.80    4.00
 -10   3  18   13.80    4.30
  10   3 -18   11.10    4.20
  -9  -3  18    2.50    4.30
  -9  -3  18    6.70    3.70
  -9  -3  18    8.60    6.70
   9   3 -18   -1.20    3.40
  -9   3  18    2.30    3.80
  -8  -3  18    7.30    3.60
  -8  -3  18   -5.50    6.40
  -8  -3  18   -0.50    4.00
   8   3 -18    6.60    3.50
  -8   3  18    4.00    3.80
  -7  -3  18    5.70    3.80
  -7  -3  18   15.70    6.60
  -7   3  18    5.90    3.40
   7   3 -18   -0.30    3.50
  -6  -3  18    9.70    4.80
  -6  -3  18    2.10    3.30
  -6  -3  18    2.90    6.40
  -6   3  18    4.80    3.20
   6   3 -18    6.80    3.30
  -5  -3  18    1.00    3.00
  -5  -3  18    3.50    6.20
  -5  -3  18   -4.60    4.10
   5   3 -18    0.90    3.30
  -5   3  18   -2.30    2.90
  -4  -3  18   -0.80    2.80
  -4  -3  18    2.60    6.20
  -4  -3  18   -6.60    3.80
   4   3 -18    0.60    3.30
  -4   3  18   -4.00    2.10
  -4   3  18   -0.80    2.70
  -3  -3  18    2.40    3.90
  -3  -3  18    6.90    2.90
  -3  -3  18   10.50    6.20
  -3   3  18    2.60    2.60
  -3   3  18    5.50    2.50
   3   3 -18    4.80    3.50
  -2  -3  18    6.80    2.90
  -2  -3  18   20.40    6.60
  -2  -3  18    4.40    4.50
   2  -3 -18    7.60    2.30
  -2   3  18    5.30    2.40
  -2   3  18    0.90    2.70
   2   3 -18    2.90    3.70
  -1  -3  18   -0.40    4.00
  -1  -3  18   -3.60    5.70
   1  -3 -18   -0.10    2.60
   1   3 -18    1.70    3.20
  -1   3  18    1.10    2.70
   0  -3 -18   10.80    3.30
   0  -3  18   15.80    4.50
   0  -3  18    3.00    5.90
   0   3  18   12.00    3.20
   0   3 -18    6.90    3.70
  -1  -3 -18   23.20    8.70
   1  -3  18   12.90    4.60
   1  -3  18   12.00    6.30
  -1   3 -18   13.70    4.10
   1   3  18   12.20    3.30
  -2  -3 -18    0.90    4.10
   2  -3  18    3.30    6.10
   2  -3  18    0.70    4.40
   2  -3  18    0.00    5.00
  -2   3 -18    9.60    4.10
   3  -3  18    0.10    4.50
   3  -3  18   -1.50    4.90
  -3  -3 -18    5.80    4.20
  -3   3 -18    1.40    4.00
   3   3  18    3.90    3.90
   3   3  18    3.20    4.10
   4  -3  18   -2.70    4.40
  -4   3 -18   -3.00    4.00
   4   3  18   -2.90    4.70
   5  -3  18   -1.00    4.90
   5  -3  18   -0.30    5.40
  -5  -3 -18    8.60    4.40
   5   3  18    1.70    5.00
   5   3  18   19.00    4.90
  -5   3 -18   10.40    4.90
  14   0 -19   -0.30    2.80
 -14   0  19    7.10    4.40
 -13   0  19   -0.20    4.60
  13   0 -19   -2.80    2.60
 -12   0  19   -1.50    3.50
  12   0 -19    2.30    2.40
  11   0 -19    1.50    2.40
 -11   0  19   -1.10    3.80
 -10   0  19   -1.10    3.40
 -10   0  19   -4.70    3.00
  10   0 -19    5.50    2.40
  -9   0  19    2.20    3.00
  -9   0  19    1.20    2.90
   9   0 -19    0.80    2.20
   8   0 -19   -0.20    2.20
  -8   0  19   -0.90    2.70
  -8   0  19   -2.80    2.80
  -7   0  19    0.40    2.60
   7   0 -19    1.00    2.10
  -7   0  19   -2.20    2.40
   6   0 -19    0.40    2.10
  -6   0  19   -3.30    2.40
  -6   0  19    0.00    2.10
   5   0 -19    2.40    2.20
  -5   0  19    0.50    2.30
  -5   0  19   -0.90    1.80
  -4   0  19    0.70    1.50
   4   0 -19   -0.10    2.10
  -4   0  19   -3.10    2.00
  -3   0  19    2.90    3.10
   3   0 -19   -1.00    2.10
  -2   0  19    0.60    2.20
  -2   0  19    3.10    3.20
   2   0 -19    0.90    2.50
  -1   0  19   -1.60    3.10
  -1   0  19    1.30    2.50
   1   0 -19    5.20    2.40
   0   0  19    0.50    2.40
   0   0 -19    1.30    2.70
   0   0  19   -0.50    3.10
   1   0  19    8.20    3.30
   1   0  19    3.50    2.60
   3   0  19    0.10    2.70
   3   0  19   -0.80    3.00
   4   0  19    3.40    2.90
   5   0  19   -3.10    3.90
   5   0  19   -4.80    3.20
   6   0  19   -5.30    3.30
   6   0  19   -4.20    4.30
   7   0  19   -7.10    5.10
   7   0  19   -3.70    3.90
   8   0  19    3.70    4.40
  14   1 -19   41.30    6.30
 -14   1  19   32.60    5.90
  13  -1 -19    0.50    2.00
 -13  -1  19    4.10    4.50
 -13   1  19    4.50    4.90
  13   1 -19    0.00    3.10
  12  -1 -19   -1.00    1.90
 -12  -1  19   -2.30    4.10
 -12   1  19    1.90    3.80
  12   1 -19    1.20    2.70
 -11  -1  19    8.20    4.30
  11  -1 -19    7.60    2.10
 -11   1  19    3.90    4.20
  11   1 -19    7.10    2.80
  10  -1 -19   27.60    3.60
 -10  -1  19   20.50    4.80
 -10   1  19   26.30    4.60
  10   1 -19   28.40    4.70
  -9  -1  19  142.19    8.90
  -9  -1  19  140.59    8.50
   9  -1 -19  130.99    5.90
   9   1 -19  139.29    7.00
  -9   1  19  144.69    6.70
  -9   1  19  148.59    8.60
   8  -1 -19    3.70    2.20
  -8  -1  19    3.50    3.30
  -8  -1  19    5.30    2.70
  -8  -1  19   13.10    4.80
  -8   1  19    5.60    2.50
  -8   1  19    7.00    3.40
   8   1 -19    8.00    2.60
   7  -1 -19    1.30    2.20
  -7  -1  19    4.00    4.20
  -7  -1  19    0.00    2.70
  -7  -1  19   -0.30    3.00
   7   1 -19    2.10    2.20
  -7   1  19    2.10    2.40
  -7   1  19   -0.20    2.10
  -6  -1  19    3.20    4.30
  -6  -1  19    3.20    2.90
   6  -1 -19    1.70    2.30
  -6  -1  19    6.20    3.20
  -6   1  19    3.30    2.10
  -6   1  19    2.10    2.00
   6   1 -19    0.90    2.10
  -5  -1  19    3.10    2.60
  -5  -1  19   -3.30    2.10
  -5  -1  19   -0.30    4.00
   5  -1 -19    1.40    2.40
  -5   1  19   -2.00    2.00
   5   1 -19   -3.90    2.00
  -5   1  19   -1.50    1.70
  -4  -1  19    3.80    3.90
  -4  -1  19    2.30    1.90
  -4  -1  19    6.40    2.70
  -4   1  19   -0.10    2.00
  -4   1  19    1.30    1.70
   4   1 -19    3.00    2.10
  -3  -1  19   26.80    4.00
  -3  -1  19   28.80    4.80
   3   1 -19   33.20    4.30
  -3   1  19   23.70    3.80
  -2  -1  19   -2.10    3.80
  -2  -1  19   -1.10    2.30
  -2   1  19   -0.60    2.10
   2   1 -19   -1.50    2.20
   2   1 -19   -0.30    2.00
  -1  -1  19    0.10    2.30
  -1  -1  19    3.80    3.70
   1   1 -19    0.30    2.70
  -1   1  19    0.30    2.30
   1   1 -19    0.70    2.20
   0  -1  19   24.20    4.80
   0  -1  19   19.30    3.30
   0   1 -19   20.60    3.50
   0   1 -19   23.00    3.90
   0   1  19   23.10    3.50
   0   1  19   20.50    3.40
   1  -1  19   36.30    4.90
   1  -1  19   53.09    6.60
   1   1  19   40.60    4.70
  -1   1 -19   42.40    4.80
  -1   1 -19   52.99    5.50
   2  -1  19   71.09    5.80
   2  -1  19   69.29    7.20
   2   1  19   80.79    5.50
  -2   1 -19   89.19    6.60
   3  -1  19   40.80    7.00
   3  -1  19   35.20    5.20
   3   1  19   37.80    4.90
  -3   1 -19   38.40    6.30
   4  -1  19    8.00    3.90
   4  -1  19    1.80    3.70
   4  -1  19    6.10    3.60
   4   1  19    5.70    3.10
   5  -1  19    1.50    4.10
   5  -1  19    3.80    3.30
   5   1  19    1.50    3.30
   5   1  19   -1.40    4.30
   6  -1  19   -0.40    3.60
   6  -1  19    0.20    4.80
   6   1  19    8.00    4.60
   6   1  19    1.30    3.60
   7  -1  19    0.80    4.20
   7  -1  19   -7.90    5.10
   7   1  19   -0.70    5.20
   8  -1  19   14.40    6.70
   8  -1  19    5.90    4.90
   8   1  19    6.50    6.00
   8   1  19   14.70    5.30
 -13  -2  19   19.40    7.80
 -13  -2  19   12.20    5.60
 -13  -2  19    8.80    4.60
  13   2 -19    0.60    4.00
 -13   2  19    4.00    5.20
 -12  -2  19  -10.10    7.00
 -12  -2  19    6.50    4.60
 -12  -2  19    8.60    5.00
 -12   2  19   14.30    5.20
  12   2 -19    6.20    3.50
 -11  -2  19   -0.80    6.10
 -11  -2  19   -0.20    4.50
 -11   2  19   -7.70    3.90
  11   2 -19   -0.40    3.30
 -10  -2  19    8.60    6.30
 -10  -2  19    0.80    3.10
 -10  -2  19   -3.10    4.30
 -10   2  19    3.20    3.50
  10   2 -19    0.30    3.00
  -9  -2  19   23.30    4.00
  -9  -2  19   27.80    4.60
  -9  -2  19   16.90    6.40
   9   2 -19   21.30    4.00
  -9   2  19   22.70    3.80
  -8  -2  19    3.60    3.40
  -8  -2  19   -0.10    4.10
  -8  -2  19   -2.60    5.40
  -8   2  19   -2.00    3.20
  -7  -2  19   52.99    7.20
  -7  -2  19   50.89    6.50
  -7  -2  19   56.59    9.20
   7   2 -19   54.99    5.60
  -7   2  19   41.40    5.90
  -7   2  19   44.70    3.90
  -6  -2  19    2.80    5.20
  -6  -2  19    3.00    2.80
  -6  -2  19    2.60    3.20
  -6   2  19    4.50    2.00
   6   2 -19    2.30    2.80
  -6   2  19   -0.50    2.50
  -5  -2  19   10.40    3.70
  -5  -2  19   16.00    3.80
  -5  -2  19   12.70    5.80
   5   2 -19   14.80    3.40
  -5   2  19   10.50    2.30
  -5   2  19    6.20    2.40
  -4  -2  19  100.09    6.60
  -4  -2  19  107.79    9.70
  -4  -2  19   97.69    7.40
  -4   2  19   98.29    5.20
  -4   2  19   92.79    5.90
   4   2 -19  106.69    6.60
  -3  -2  19    2.40    2.60
  -3  -2  19    2.70    4.80
  -3  -2  19    2.40    3.30
  -3   2  19    4.30    2.30
  -3   2  19    6.20    2.00
   3   2 -19    4.30    2.90
  -2  -2  19   -3.60    3.30
  -2  -2  19   -5.90    4.30
  -2   2  19    6.00    2.60
   2   2 -19    2.60    2.90
  -1  -2  19   35.60    6.20
  -1  -2  19   42.00    6.30
   1   2 -19   35.80    5.20
  -1   2  19   36.70    4.50
   0  -2  19    1.00    4.70
   0  -2  19    0.30    3.10
   0   2 -19    6.40    3.30
   0   2  19    1.90    2.60
   1  -2  19    2.40    3.40
  -1  -2 -19    4.00    2.30
   1  -2  19   10.50    5.00
   1   2  19    3.70    2.90
  -1   2 -19    3.10    3.40
   2  -2  19   66.69    8.70
   2  -2  19   57.89    6.50
  -2  -2 -19   44.80    4.60
   2   2  19   32.70    5.10
  -2   2 -19   47.20    6.00
   3  -2  19   18.00    4.60
   3  -2  19   22.70    5.60
   3  -2  19   18.40    4.60
   3   2  19   24.50    4.10
  -3   2 -19   21.50    4.40
   4  -2  19   30.10    6.10
   4  -2  19   28.70    5.40
   4  -2  19   33.20    5.30
   4   2  19   28.50    5.30
   4   2  19   26.00    4.10
  -4   2 -19   34.70    5.10
   5  -2  19   -4.50    5.10
   5  -2  19    0.70    4.10
  -5  -2 -19    3.90    3.80
   5   2  19    3.70    4.10
   5   2  19    0.00    4.60
  -5   2 -19   -4.80    4.20
   6  -2  19   -1.40    4.70
  -6  -2 -19    3.00    3.80
   6  -2  19    1.00    4.80
   6   2  19    3.60    4.80
   6   2  19    0.60    5.10
   7  -2  19   36.00    6.60
   7  -2  19   37.90    6.60
   7   2  19   57.89    8.20
   7   2  19   40.30    7.20
  -9  -3  19   48.90    9.10
  -9  -3  19   88.19   15.00
  -9  -3  19   46.40    6.30
  -9   3  19   51.29    7.70
   9   3 -19   60.59    7.10
  -8  -3  19   13.10    4.80
  -8  -3  19   22.30    7.80
   8   3 -19   16.00    4.00
  -8   3  19   12.00    4.00
  -7  -3  19    8.10    7.70
  -7  -3  19    4.70    4.40
  -7  -3  19   -4.20    5.10
   7   3 -19    0.00    3.50
  -7   3  19   -0.70    3.70
  -6  -3  19    2.40    3.80
  -6  -3  19    7.40    6.90
  -6  -3  19   -2.90    5.00
   6   3 -19    1.30    3.30
  -6   3  19   -6.20    3.30
  -5  -3  19   -8.30    4.90
  -5  -3  19   -0.70    6.90
   5   3 -19    4.90    3.40
  -5   3  19   -0.50    3.10
  -4  -3  19   17.30    7.50
  -4  -3  19   21.10    3.80
  -4  -3  19    7.60    4.70
   4   3 -19   12.10    3.80
  -4   3  19    3.40    3.10
  -4   3  19   12.30    2.70
  -3  -3  19    5.90    3.20
  -3  -3  19    2.70    7.00
  -3  -3  19   -0.40    4.30
  -3   3  19    5.20    3.00
  -3   3  19    4.80    2.80
   3   3 -19    9.00    3.70
  -2  -3  19    7.80    5.00
  -2  -3  19    7.10    6.60
  -2  -3  19    5.20    3.40
  -2   3  19    4.00    3.00
  -2   3  19    7.00    2.90
   2   3 -19   14.00    4.20
  -1  -3  19    6.10    6.50
  -1  -3  19   -2.90    5.00
  -1  -3  19   -1.40    3.00
   1  -3 -19    5.40    2.80
   1   3 -19   -0.10    3.50
  -1   3  19   10.70    3.20
   0  -3 -19    9.60    3.50
   0  -3  19    8.50    6.30
   0  -3  19   14.00    5.40
   0   3 -19    0.30    3.90
   0   3  19    3.80    3.30
   1  -3  19   35.90    6.10
   1  -3  19   40.00    7.90
   1   3  19   34.60    5.60
  -1   3 -19   45.20    6.70
   2  -3  19   22.60    6.40
  -2  -3 -19   30.90    5.20
   2  -3  19   17.00    7.30
  -2   3 -19   27.30    5.10
   2   3  19   28.00    4.30
   3  -3  19   12.80    6.70
  -3  -3 -19   33.00    5.80
   3   3  19   22.80    4.60
   3   3  19   11.40    4.80
   4  -3  19   -3.70    5.30
   4  -3  19   -2.10    6.10
   4   3  19    0.30    4.60
  -4   3 -19    7.40    5.20
   4   3  19    1.60    5.20
 -14   0  20    4.50    5.40
  14   0 -20    3.20    3.20
 -13   0  20   12.40    5.70
  13   0 -20    6.30    3.10
 -12   0  20    5.70    3.80
  12   0 -20    2.40    2.70
 -11   0  20  133.79    9.80
  11   0 -20  151.28    7.10
 -10   0  20   58.89    6.20
  10   0 -20   46.80    5.00
 -10   0  20   54.79    7.70
   9   0 -20  111.69    6.10
  -9   0  20  100.79    7.00
  -9   0  20  114.49    8.50
  -8   0  20   35.40    6.20
  -8   0  20   40.90    5.50
   8   0 -20   42.90    4.60
  -7   0  20  316.57   12.30
   7   0 -20  315.67   10.50
  -7   0  20  312.17   11.30
  -6   0  20   31.30    4.70
   6   0 -20   36.10    4.50
  -6   0  20   30.70    5.20
   5   0 -20    0.20    2.30
  -5   0  20   -0.10    2.20
  -5   0  20   -3.60    2.50
  -4   0  20   84.69    5.80
   4   0 -20   88.39    5.80
  -4   0  20   96.39    6.10
  -3   0  20    7.40    3.80
   3   0 -20   10.90    3.00
  -3   0  20   10.20    2.70
   2   0 -20   62.39    5.50
  -2   0  20   65.39    5.20
  -2   0  20   88.39    7.20
  -1   0  20    4.80    3.70
  -1   0  20    5.80    2.80
   1   0 -20    9.10    3.30
   0   0  20   69.19    5.40
   0   0  20   86.29    7.30
   0   0 -20   80.99    6.40
   1   0  20   71.39    6.90
   1   0  20   73.89    5.80
   2   0  20  140.99    7.40
   2   0  20  142.19    7.90
   3   0  20   49.30    6.50
   3   0  20   59.99    6.00
   4   0  20  250.97   10.20
   5   0  20   20.40    4.00
   5   0  20   22.60    5.80
   6   0  20   29.20    5.50
   6   0  20   28.70    4.70
   7   0  20   18.10    4.90
   7   0  20   21.40    7.00
   8   0  20    9.50    6.90
  13  -1 -20   -0.10    2.40
 -13  -1  20    2.40    5.50
 -13   1  20   -6.70    5.60
  13   1 -20    0.40    3.40
 -12  -1  20    3.30    4.30
  12  -1 -20   -0.30    2.40
 -12   1  20   -2.30    4.00
  12   1 -20    0.30    3.20
  11  -1 -20    4.40    2.50
 -11  -1  20    2.20    4.40
  11   1 -20    5.30    3.00
 -11   1  20   -4.30    4.50
  10  -1 -20    4.70    2.50
 -10  -1  20   -0.40    3.80
  10   1 -20   -1.30    2.90
 -10   1  20    2.10    4.10
 -10   1  20    4.50    3.00
   9  -1 -20   68.69    4.90
  -9  -1  20   66.29    7.40
  -9  -1  20   74.19    7.40
   9   1 -20   70.29    5.70
  -9   1  20   68.59    7.10
  -9   1  20   69.99    5.60
   8  -1 -20    1.30    2.40
  -8  -1  20    7.80    5.10
  -8  -1  20    6.40    3.40
  -8  -1  20    0.80    3.20
  -8   1  20    1.70    2.70
   8   1 -20    2.10    2.80
  -8   1  20   -3.50    2.90
  -7  -1  20   29.30    4.40
  -7  -1  20   34.40    5.90
  -7  -1  20   29.70    5.80
   7  -1 -20   25.80    3.50
   7   1 -20   38.10    4.90
  -7   1  20   31.70    4.50
  -7   1  20   30.30    5.50
  -6  -1  20   -2.50    2.90
  -6  -1  20   -1.00    4.50
  -6  -1  20   -3.90    2.20
   6  -1 -20   -1.30    2.60
   6   1 -20    4.20    2.50
  -6   1  20   -1.70    2.40
  -6   1  20    0.90    2.30
  -5  -1  20   -0.20    3.10
  -5  -1  20   -3.00    2.80
  -5  -1  20    0.50    4.30
   5  -1 -20    2.20    2.80
  -5   1  20    0.60    2.20
   5   1 -20    3.00    2.70
  -4  -1  20  121.49    7.10
  -4  -1  20  122.49    9.30
  -4  -1  20  120.19    7.30
  -4   1  20  122.59    6.70
  -4   1  20  122.59    6.30
   4   1 -20  119.09    6.60
  -3  -1  20   -6.40    3.10
  -3  -1  20    3.00    4.30
  -3   1  20   -1.70    2.30
   3   1 -20   -1.40    2.70
  -2  -1  20   57.09    7.60
  -2  -1  20   61.49    5.60
  -2   1  20   57.09    4.80
   2   1 -20   64.59    5.60
  -1  -1  20   11.00    4.50
  -1  -1  20    8.60    2.90
   1   1 -20    6.60    2.60
   1   1 -20    9.20    3.00
  -1   1  20    6.40    2.70
   0  -1  20    2.20    2.90
   0  -1  20    8.50    4.40
   0   1 -20    7.10    3.20
   0   1  20    6.00    3.70
   0   1  20   11.60    2.80
   1  -1  20   43.80    5.50
   1  -1  20   43.70    7.40
  -1   1 -20   43.60    5.90
   1   1  20   38.50    4.80
   2  -1  20   67.79    6.20
   2  -1  20   77.19    8.30
   2   1  20   72.79    5.80
  -2   1 -20   83.19    7.10
   3  -1  20   40.50    5.80
   3  -1  20   38.60    5.90
   3   1  20   29.20    5.20
  -3   1 -20   27.60    4.70
   4  -1  20    8.10    4.80
   4  -1  20    7.30    3.70
   4  -1  20   10.80    4.60
   4   1  20    8.30    3.60
   5  -1  20    2.30    3.80
   5  -1  20    6.50    5.30
   5   1  20    0.80    3.70
   6  -1  20   25.80    5.10
   6  -1  20   22.00    5.80
   6   1  20   27.60    4.80
   6   1  20   23.80    6.20
   7  -1  20   53.09    7.90
   7  -1  20   48.70    7.80
   7   1  20   66.79    7.70
   7   1  20   46.60    7.40
 -12  -2  20    4.50    5.50
 -12  -2  20    2.90    5.70
 -12  -2  20    6.80    7.20
 -12   2  20   17.10    5.70
  12   2 -20    1.70    3.80
 -11  -2  20    9.10    6.70
 -11  -2  20    4.50    4.30
 -11  -2  20    6.70    4.90
 -11   2  20    3.50    4.30
  11   2 -20    1.90    3.50
 -10  -2  20    8.70    6.90
 -10  -2  20   -0.90    4.70
 -10  -2  20    3.40    2.90
  10   2 -20   -4.10    3.10
 -10   2  20   -1.60    3.90
  -9  -2  20    2.60    6.20
  -9  -2  20    9.50    4.30
  -9   2  20   10.30    4.10
   9   2 -20    3.20    3.20
  -8  -2  20   17.60    6.30
  -8  -2  20   11.30    4.00
  -8  -2  20    5.30    4.20
  -8   2  20    9.40    3.50
   8   2 -20    7.90    3.40
  -7  -2  20    7.10    3.60
  -7  -2  20    5.10    4.10
  -7  -2  20    8.70    5.90
   7   2 -20    4.70    3.10
  -7   2  20    7.70    3.20
  -7   2  20    6.40    2.60
  -6  -2  20    3.80    3.70
  -6  -2  20   11.40    3.60
  -6  -2  20    7.00    5.90
  -6   2  20    5.30    2.20
   6   2 -20    4.90    3.20
  -6   2  20    9.90    3.00
  -5  -2  20   -5.50    5.30
  -5  -2  20    5.10    3.70
  -5  -2  20    8.30    3.00
  -5   2  20    9.00    2.60
  -5   2  20    5.30    2.70
   5   2 -20   11.10    3.20
  -4  -2  20   65.89   10.20
  -4  -2  20   59.19    6.20
  -4  -2  20   66.79    7.20
  -4   2  20   83.29    5.70
   4   2 -20   81.89    6.60
  -4   2  20   69.09    5.10
  -3  -2  20   43.90    6.90
  -3  -2  20   26.70    4.00
  -3  -2  20   35.60    4.90
  -3   2  20   40.10    4.50
  -3   2  20   34.10    4.50
   3   2 -20   34.10    5.40
  -2  -2  20    6.60    3.90
  -2  -2  20    6.00    5.20
  -2   2  20    5.30    2.80
   2   2 -20    0.90    3.20
  -1  -2  20   17.40    4.20
  -1  -2  20   28.40    6.40
  -1   2  20   18.70    3.20
   1   2 -20   22.20    4.00
   0  -2  20    0.00    3.90
   0  -2  20    0.10    5.10
   0   2  20   -3.20    3.00
   0   2 -20    4.30    3.20
   1  -2  20    9.10    4.30
   1  -2  20    3.20    5.50
  -1  -2 -20    6.80    2.60
  -1   2 -20    8.60    3.90
   1   2  20    4.60    3.10
  -2  -2 -20    1.10    2.70
   2  -2  20    0.80    5.20
   2  -2  20   -2.00    3.70
  -2   2 -20    5.20    3.80
   2   2  20    5.10    3.30
   3  -2  20    6.50    5.10
   3  -2  20    4.10    4.30
   3  -2  20    6.40    5.50
   3   2  20   -0.10    3.40
  -3   2 -20    0.60    4.10
   4  -2  20    7.80    4.60
   4  -2  20   -3.30    5.60
   4  -2  20   -2.50    4.40
  -4  -2 -20    0.50    4.10
  -4   2 -20    1.40    4.70
   4   2  20    5.20    5.10
   4   2  20   -0.20    4.00
  -5  -2 -20    3.70    4.00
   5  -2  20    5.70    5.80
   5  -2  20    0.50    5.40
   5   2  20   -0.40    5.40
   5   2  20    1.00    4.20
  -6  -2 -20    7.40    4.40
   6  -2  20    4.20    5.40
   6   2  20    5.40    4.90
   6   2  20    0.20    5.40
  -8  -3  20    4.70    7.80
  -8   3  20    5.50    4.20
   8   3 -20    5.20    4.00
  -7  -3  20    5.40    4.80
  -7  -3  20    3.80    8.00
  -7  -3  20    3.20    6.80
  -7   3  20    7.80    3.90
   7   3 -20   -1.80    3.70
  -6  -3  20   -3.90    6.20
  -6  -3  20    7.60    4.30
  -6  -3  20   -3.80    7.30
   6   3 -20    6.60    4.10
  -5  -3  20   11.30    4.20
  -5  -3  20   16.00    7.80
  -5  -3  20    6.40    6.20
  -5   3  20    3.80    3.50
  -5   3  20    1.60    2.60
   5   3 -20    5.10    4.00
  -4  -3  20    2.60    7.30
  -4  -3  20    7.50    4.10
  -4  -3  20    2.60    5.10
   4   3 -20    8.00    4.10
  -4   3  20    4.30    3.20
  -4   3  20   -0.50    2.80
  -3  -3  20   10.40    4.00
  -3  -3  20    7.10    6.00
  -3  -3  20    4.20    6.90
   3   3 -20    5.30    3.90
  -3   3  20    8.30    3.20
  -3   3  20    7.70    3.10
[truncated: 460,749 more chars]
